# Supplementary material for: Solution-processable polymer membranes with hydrophilic subnanometre pores for sustainable lithium extraction
Source: Nat Water. 2025 Mar 12;3(3):319–33. doi: 10.1038/s44221-025-00398-8 (PMC11932922; doi:10.1038/s44221-025-00398-8)
Supplement: Supplementary file 3 — Source data. [file 44221_2025_398_MOESM3_ESM.xlsx]

## Sheet: Fig. 2a
PIM-1					AO-PIM-1					AO-PIM-1-Et					AO-PAN
Relative Pressure (p/p°)	Quantity Adsorbed (cm³/g STP)	Relative Pressure (p/p°)	Quantity Desorbed (cm³/g STP)		Relative Pressure (p/p°)	Quantity Adsorbed (cm³/g STP)	Relative Pressure (p/p°)	Quantity Desorbed (cm³/g STP)		Relative Pressure (p/p°)	Quantity Adsorbed (cm³/g STP)	Relative Pressure (p/p°)	Quantity Desorbed (cm³/g STP)		Relative Pressure (p/p°)	Quantity Adsorbed (cm³/g STP)	Relative Pressure (p/p°)	Quantity Desorbed (cm³/g STP)
1.90932e-07	2.28301	0.99221	398.879		3.20243e-06	5.38113	0.99892	197.391		8.21232e-06	7.02131	0.98629	188.512		0.01458	0.01126	0.98903	0.41281
3.68393e-07	4.57722	0.97695	393.762		1.21446e-05	10.7325	0.97855	192.375		0.000133285	13.7147	0.97684	184.373		0.01994	0.01592	0.9756	0.39521
5.5157e-07	6.85821	0.96286	388.552		2.4585e-05	16.081	0.957	188.717		0.0029	22.3114	0.96677	178.824		0.02496	0.01668	0.96571	0.38016
7.53298e-07	9.14995	0.94806	384.537		5.27705e-05	21.3574	0.93522	186.79		0.01044	24.489	0.95573	172.377		0.02995	0.01909	0.95583	0.37138
9.68157e-07	11.4473	0.93285	381.652		0.000114659	26.5618	0.91356	185.753		0.01454	25.6572	0.94555	166.543		0.0349	0.0244	0.94595	0.36397
1.17609e-06	13.7287	0.91711	379.737		0.000146854	35.0102	0.89311	185.015		0.02026	26.6733	0.93534	161.812		0.0399	0.02864	0.93564	0.35729
1.39787e-06	16.0241	0.90087	378.278		0.000231434	43.392	0.85785	184.159		0.02484	27.5494	0.9257	157.938		0.04491	0.03401	0.92609	0.35174
1.62912e-06	18.3102	0.88068	376.87		0.000374203	51.597	0.82776	183.498		0.03004	28.394	0.91523	154.498		0.04988	0.04025	0.91559	0.34417
1.91374e-06	20.6006	0.86077	375.59		0.000534734	59.7317	0.79689	182.836		0.03484	29.3175	0.90536	151.743		0.05488	0.04459	0.90564	0.33943
2.1281e-06	22.9203	0.84069	374.435		0.000777621	67.7425	0.76678	182.319		0.04001	30.0899	0.88036	146.003		0.05984	0.05129	0.88076	0.33084
2.34895e-06	25.209	0.82044	373.329		0.00115	75.5816	0.73674	181.641		0.045	30.7964	0.86013	142.443		0.06483	0.0538	0.86045	0.32506
2.71836e-06	27.4969	0.80046	372.251		0.00174	83.4094	0.70557	181.023		0.04993	31.5554	0.84032	139.522		0.06985	0.05559	0.84046	0.31431
3.03102e-06	29.7799	0.7804	371.234		0.00264	90.971	0.67536	180.484		0.06004	32.9053	0.82022	137.008		0.07481	0.05861	0.82064	0.30361
3.34457e-06	32.0618	0.7605	370.232		0.0044	97.9167	0.64553	179.857		0.07032	34.0912	0.79999	134.729		0.07979	0.05888	0.80047	0.29473
3.61301e-06	34.3497	0.74039	369.212		0.0075	103.969	0.61455	179.265		0.08015	35.3543	0.77993	132.625		0.08483	0.06375	0.78041	0.28813
3.97388e-06	36.639	0.72024	368.16		0.01142	109.534	0.58486	178.653		0.08983	36.4994	0.7598	130.691		0.08979	0.06886	0.76037	0.27644
4.44797e-06	38.9357	0.70086	367.152		0.01656	114.338	0.55488	178.014		0.1003	37.6706	0.74019	128.829		0.09477	0.07644	0.74024	0.27044
4.88193e-06	41.2178	0.68092	366.101		0.02274	118.504	0.52404	177.424		0.11478	39.2601	0.71994	127.027		0.09977	0.08277	0.72031	0.25392
5.2956e-06	43.5387	0.66063	365.009		0.03025	121.938	0.49439	176.668		0.13014	40.8224	0.69953	125.254		0.11463	0.09347	0.70082	0.24796
5.83536e-06	45.8335	0.64064	363.876		0.0381	125.13	0.46435	175.387		0.14461	42.3795	0.67934	123.568		0.1297	0.10488	0.68087	0.23806
6.38631e-06	48.1324	0.62068	362.725		0.04647	127.993	0.43295	174.586		0.16003	43.9992	0.66037	122.023		0.14462	0.11473	0.66094	0.22951
7.05874e-06	50.4287	0.6005	361.493		0.05509	130.694	0.4032	173.793		0.17471	45.6096	0.63963	120.344		0.15957	0.12814	0.64082	0.21758
7.79089e-06	52.7258	0.58051	360.238		0.06427	133.057	0.3727	172.98		0.19012	47.2005	0.62023	118.788		0.17452	0.13285	0.62061	0.2083
8.28921e-06	55.0307	0.56066	358.909		0.07365	135.282	0.3427	172.123		0.20522	48.71	0.59971	117.136		0.18946	0.14489	0.60071	0.20054
9.18665e-06	57.3241	0.54045	357.49		0.08382	137.042	0.31245	171.152		0.21991	50.2282	0.57995	115.6		0.20448	0.15348	0.58075	0.18744
9.90171e-06	59.6086	0.52051	356.019		0.0946	138.463	0.28206	170.064		0.23464	51.7605	0.56024	114.034		0.21947	0.15941	0.56051	0.17293
1.09697e-05	61.8813	0.5006	354.448		0.10543	139.832	0.25226	168.878		0.24971	53.3016	0.53956	112.44		0.23453	0.16581	0.5406	0.15973
1.20319e-05	64.1935	0.4805	352.651		0.11492	141.036	0.22216	167.514		0.26477	54.8085	0.5196	110.892		0.24933	0.17595	0.52059	0.14629
1.34474e-05	66.4913	0.46058	350.739		0.12952	142.844	0.19217	165.961		0.27968	56.324	0.49963	109.328		0.2645	0.18191	0.50045	0.13422
1.49214e-05	68.8041	0.43947	348.583		0.14458	144.685	0.16244	164.092		0.29442	57.8213	0.48059	107.433		0.27942	0.1869	0.48057	0.12018
1.67261e-05	71.1032	0.41973	346.64		0.15973	146.386	0.13278	161.852		0.30945	59.6343	0.45994	105.266		0.29434	0.19044	0.46071	0.10838
1.85226e-05	73.3981	0.40056	344.544		0.17493	147.97	0.10347	159.051		0.32438	61.4014	0.44003	103.506		0.30918	0.19514	0.44055	0.09666
2.11343e-05	75.7116	0.38013	342.171		0.1896	149.47				0.3397	63.1678	0.41963	101.823		0.3243	0.20314	0.42072	0.08692
2.42199e-05	78.0187	0.36009	339.596		0.21928	152.234				0.3546	64.8911	0.40024	100.235		0.33926	0.21113	0.4007	0.0762
2.74496e-05	80.304	0.34061	336.93		0.24924	154.926				0.36976	66.6191	0.37977	98.5681		0.35438	0.21292	0.38042	0.06426
3.17194e-05	82.5872	0.31985	333.891		0.2795	157.503				0.38488	68.3623	0.36001	96.9437		0.36926	0.22254	0.36046	0.05667
3.68326e-05	84.8808	0.30059	330.818		0.30956	159.952				0.39991	70.0679	0.33965	95.2741		0.3843	0.22918	0.34056	0.04895
4.3022e-05	87.1757	0.28036	327.36		0.33971	162.216				0.4149	71.7846	0.31971	93.6011		0.39917	0.23702	0.32047	0.03687
4.97347e-05	89.4627	0.2604	323.718		0.36961	164.408				0.42936	73.451	0.30005	91.9519		0.41423	0.24439	0.30003	0.02114
5.87105e-05	91.7354	0.24057	319.738		0.39965	166.463				0.44469	75.2085	0.27974	90.2363		0.42932	0.25154	0.28006	0.00875
6.91582e-05	94.0139	0.22057	315.466		0.42968	168.43				0.45938	76.8915	0.25964	88.5388		0.44418	0.25534	0.26018	0.00441
8.1769e-05	96.2951	0.20051	310.732		0.45953	170.381				0.47437	78.6039	0.23977	86.8017		0.45909	0.26232	0.2401	0.00165
9.7153e-05	98.5822	0.1804	305.684		0.48926	172.236				0.48944	80.3263	0.2197	85.045		0.47418	0.26711	0.22022	0.000879513
0.000148551	104.052	0.16061	300.101		0.51935	174.025				0.50457	82.0251	0.19996	83.2369		0.48909	0.27316	0.20029	0.000451272
0.000222701	109.493	0.14054	293.825		0.54918	175.767				0.51976	83.7506	0.17983	81.4069		0.50415	0.278	0.17997	0.000489008
0.000335939	114.895	0.1205	286.906		0.5793	177.41				0.53461	85.4684	0.15982	79.4974		0.51928	0.27988	0.16006	0.000185317
0.000500661	120.17	0.10082	279.085		0.60924	178.996				0.54981	87.2048	0.13995	77.5313		0.53413	0.28962	0.14007	0.000157529
0.000738041	125.237				0.63883	180.452				0.56462	88.9163	0.11996	75.4304		0.54901	0.29355	0.12011	0.000154684
0.00107	130.133				0.66871	181.847				0.57966	90.6515	0.10001	73.2889		0.56462	0.3006	0.1001	0.000125552
0.00152	134.74				0.69846	183.181				0.59485	92.4139				0.57917	0.30366
0.00213	138.997				0.72865	184.377				0.60931	94.1225				0.59429	0.3069
0.00284	143.038				0.75866	185.431				0.62475	95.9273				0.60916	0.31151
0.00373	146.692				0.78849	186.332				0.6396	97.6831				0.62428	0.31503
0.00472	150.163				0.81808	187.162				0.65465	99.4819				0.63955	0.32012
0.00586	153.337				0.84809	187.968				0.66983	101.304				0.6541	0.32522
0.00714	156.279				0.87778	188.69				0.68461	103.104				0.66931	0.32736
0.00854	158.975				0.90759	189.4				0.69943	104.926				0.68441	0.32539
0.01002	161.361				0.93156	189.925				0.71453	106.77				0.69959	0.32716
0.01156	163.63				0.95088	190.386				0.72977	108.692				0.71434	0.33214
0.01294	166.138				0.9703	191.129				0.74479	110.59				0.72933	0.33178
0.01461	168.036				0.98853	192.943				0.75941	112.463				0.74426	0.33525
0.0163	169.899				0.99892	197.391				0.77492	114.517				0.75932	0.33521
0.018	171.661									0.78992	116.56				0.77429	0.33504
0.01976	173.349									0.8044	118.564				0.78922	0.33254
0.02155	174.949									0.81973	120.716				0.8044	0.3368
0.02343	176.425									0.83463	122.777				0.81928	0.33408
0.0253	177.959									0.84995	125.104				0.83439	0.33513
0.02723	179.304									0.86453	127.54				0.84919	0.33929
0.02915	180.731									0.87942	130.196				0.8642	0.33845
0.03111	182.08									0.89485	133.22				0.87919	0.34624
0.03308	183.314									0.90967	136.558				0.89416	0.35263
0.03511	184.49									0.91954	139.246				0.90925	0.36029
0.03711	185.666									0.92963	142.311				0.91927	0.36644
0.03917	186.758									0.93966	145.885				0.92927	0.37138
0.04111	188.016									0.9492	150.139				0.9393	0.37266
0.04322	188.965									0.95906	155.462				0.94927	0.37489
0.04526	190.06									0.9688	162.347				0.95926	0.38327
0.04736	191.051									0.97779	170.773				0.96919	0.39023
0.0494	192.056									0.98781	182.225				0.97927	0.39797
0.0515	192.998									0.99451	191.286				0.98903	0.41281
0.05358	193.983
0.05573	194.939
0.05782	195.819
0.0599	196.679
0.062	197.526
0.06415	198.369
0.0662	199.279
0.06836	200.024
0.07052	200.81
0.07271	201.6
0.07482	202.374
0.07699	203.072
0.07914	203.827
0.08127	204.605
0.08345	205.307
0.08559	205.989
0.0877	206.715
0.08988	207.445
0.09203	208.131
0.09421	208.842
0.09643	209.493
0.11276	212.441
0.12828	216.602
0.14391	220.668
0.15955	224.511
0.17536	228.065
0.19108	231.434
0.20689	234.828
0.22271	237.942
0.23861	241.037
0.25448	244.048
0.27039	247.045
0.28634	249.945
0.30211	252.7
0.31807	255.453
0.33394	258.199
0.34988	260.866
0.36577	263.577
0.38169	266.242
0.39763	268.9
0.41364	271.43
0.42953	274.036
0.4452	276.562
0.46103	279.157
0.47699	281.627
0.49265	284.099
0.50842	286.663
0.52443	289.152
0.54037	291.704
0.55625	294.186
0.572	296.716
0.5877	299.193
0.60343	301.677
0.61919	304.214
0.63495	306.792
0.65046	309.355
0.66598	311.95
0.68161	314.573
0.69713	317.201
0.7128	319.847
0.7284	322.549
0.74391	325.198
0.75933	327.932
0.77487	330.671
0.7903	333.438
0.80565	336.25
0.82109	339.096
0.83653	341.979
0.85189	344.948
0.86715	347.984
0.88261	351.103
0.89766	354.344
0.91269	357.759
0.92789	361.345
0.94276	365.295
0.95717	369.724
0.97083	375.671
0.98302	384.406
0.99221	398.879

## Sheet: Fig. 2b
AO-PIM-1					AO-PIM-1-De					AO-PIM-1-Et					AO-PAN
Relative Pressure	Quantity Absorbed	Relative Pressure	Quantity Desorbed		Relative Pressure	Quantity Absorbed	Relative Pressure	Quantity Desorbed		Relative Pressure	Quantity Absorbed	Relative Pressure	Quantity Desorbed		Relative Pressure	Quantity Absorbed	Relative Pressure	Quantity Desorbed
2.47922e-05	0.23753	0.02505	33.8951		2.22574e-05	0.28269	0.02498	42.4594		2.91366e-05	0.04163	0.025	28.7499		1.86571e-05	0.000409792	0.02757	0.68849
3.96982e-05	0.35319	0.02351	33.2483		5.82768e-05	0.72612	0.0235	41.6354		4.5587e-05	0.07237	0.02346	28.0986		3.71203e-05	0.00112	0.02641	0.6707
5.92035e-05	0.50931	0.02202	32.5722		7.98213e-05	1.00496	0.02199	40.8386		6.15523e-05	0.09402	0.02199	27.2222		0.000221988	0.00136	0.02526	0.6447
9.82541e-05	0.8209	0.02101	32.1076		0.00010458	1.28387	0.02102	40.2058		7.889e-05	0.12604	0.021	26.6062		0.000499128	0.00794	0.02412	0.6238
0.000124686	1.02231	0.01955	31.261		0.000136756	1.61504	0.01951	39.1532		9.79931e-05	0.15766	0.01951	25.6338		0.000775076	0.01412	0.02296	0.59929
0.000134029	1.10946	0.01801	30.3875		0.000163487	1.96487	0.01801	38.1695		0.000121477	0.197	0.01799	24.7386		0.00105	0.02217	0.02183	0.57556
0.000155959	1.27575	0.01654	29.4599		0.000206681	2.38656	0.01653	37.123		0.000138726	0.21534	0.01654	23.6147		0.00133	0.02962	0.02065	0.54979
0.000201875	1.60818	0.01503	28.4275		0.00025267	2.84495	0.01503	35.903		0.000156408	0.24022	0.015	22.3982		0.0016	0.03831	0.01954	0.52034
0.000213582	1.70066	0.01354	27.2936		0.000291047	3.17444	0.01352	34.5888		0.000175422	0.26938	0.01352	21.1257		0.00187	0.04415	0.01838	0.49391
0.000236117	1.86163	0.01204	26.0342		0.000327149	3.50996	0.01203	33.1354		0.000196775	0.30333	0.01202	19.726		0.00214	0.04978	0.01721	0.4637
0.000256003	2.00435	0.01055	24.6283		0.00037792	3.92099	0.01054	31.489		0.000214742	0.32251	0.01052	18.1849		0.00229	0.05514	0.01608	0.43685
0.000302358	2.31811	0.00905	23.0313		0.000426435	4.30461	0.00904	29.5964		0.000232694	0.34316	0.009	16.5156		0.00267	0.06843	0.01493	0.40669
0.000305938	2.34692	0.00756	21.2145		0.000478115	4.69294	0.00754	27.423		0.000251981	0.37968	0.00753	14.6568		0.00305	0.0779	0.01379	0.37597
0.000337911	2.55027	0.00609	19.117		0.000565566	5.33055	0.00605	24.8667		0.000272125	0.41027	0.00606	12.1891		0.00343	0.08816	0.01263	0.34943
0.000381153	2.83074	0.00507	17.4059		0.000615783	5.67184	0.00502	22.824		0.000291188	0.43686				0.00381	0.09765	0.01148	0.31898
0.000420655	3.07155	0.00485	17.0085		0.000656777	5.94234	0.00484	22.394		0.000310715	0.47281				0.00419	0.10984	0.0103	0.29251
0.000465069	3.33896	0.00472	16.736		0.000710823	6.29056	0.00464	21.9564		0.000331421	0.50352				0.00457	0.1192	0.00921	0.26204
0.000499824	3.54158	0.00456	16.4359		0.000770332	6.63655	0.00456	21.7477		0.000349849	0.52816				0.00495	0.1291	0.00803	0.23612
0.000517017	3.6369	0.0044	16.114		0.000828373	6.96696	0.00438	21.3354		0.000371125	0.55639				0.00533	0.14136	0.00689	0.20613
0.000556335	3.85792	0.00427	15.8524		0.000862804	7.16102	0.00419	20.9227		0.000391002	0.59299				0.00572	0.14935	0.00574	0.17523
0.000593129	4.05876	0.00412	15.5289		0.000929336	7.50885	0.00411	20.7035		0.000411604	0.62204				0.0061	0.15849	0.0046	0.14427
0.000584397	4.02893	0.00397	15.2104		0.00099024	7.82413	0.00396	20.3097		0.000431044	0.64363				0.00648	0.16495	0.00344	0.10612
0.000601824	4.10946	0.00379	14.8276		0.00102	7.99367	0.00382	19.9417		0.000448219	0.66207				0.00686	0.17519	0.0023	0.07372
0.000666434	4.44061	0.00365	14.5083		0.00117	8.67855	0.00367	19.541		0.000469994	0.6923				0.00725	0.18716	0.00192	0.06236
0.000706845	4.64734	0.00349	14.1546		0.00134	9.42555	0.00352	19.1203		0.000490122	0.72694				0.00763	0.19706
0.000758689	4.9	0.00334	13.7865		0.00147	10.0157	0.00337	18.7023		0.000511166	0.75833				0.00801	0.20523
0.000868536	5.42304	0.00327	13.5498		0.00162	10.5594	0.00322	18.2653		0.000530987	0.78508				0.00839	0.21255
0.000858134	5.39527	0.00305	13.0061		0.00176	11.0185	0.00307	17.8092		0.00054721	0.79393				0.00877	0.22222
0.000879141	5.47974	0.00296	12.7195		0.00191	11.5034	0.00293	17.3527		0.000620264	1.02811				0.00916	0.22973
0.000957015	5.8237	0.00278	12.1532		0.00205	11.9356	0.00278	16.8947		0.000642394	1.06524				0.00954	0.23622
0.00102	6.07855	0.00264	11.6933		0.00222	12.4275	0.00263	16.4074		0.000718045	1.30098				0.00992	0.24492
0.00117	6.71591	0.00251	11.2198		0.00236	12.7948	0.00248	15.8936		0.000728269	1.2887				0.0103	0.25396
0.00131	7.29004	0.00229	10.5581		0.00251	13.2341	0.00234	15.378		0.000807303	1.53182				0.01068	0.26317
0.00147	7.89737	0.00224	10.3129		0.00266	13.5922	0.00219	14.8495		0.000830029	1.56777				0.01107	0.27231
0.0016	8.35427	0.00204	9.65166		0.00281	13.9157	0.00205	14.2857		0.000919724	1.83698				0.01145	0.27802
0.00175	8.87829	0.0019	9.11164		0.00295	14.228	0.0019	13.7064		0.00087736	1.67242				0.01183	0.28508
0.00191	9.37311	0.00174	8.53004		0.00311	14.5384	0.00175	13.1109		0.000930721	1.80068				0.01222	0.29209
0.00206	9.84091	0.0016	7.9964		0.00325	14.8242	0.0016	12.431		0.00105	2.14813				0.0126	0.30173
0.00223	10.3513	0.00145	7.37867		0.00339	15.1853	0.00145	11.7666		0.00114	2.38747				0.01298	0.31301
0.00235	10.6949	0.0013	6.75187		0.00356	15.5362	0.00131	11.0698		0.00127	2.77313				0.01336	0.32492
0.00243	10.9248	0.00114	6.07562		0.0037	15.8151	0.00112	10.1005		0.00143	3.20195				0.01374	0.33369
0.00264	11.4975	0.000974343	5.29609		0.00384	16.1634	0.00105	9.70267		0.00158	3.59851				0.01413	0.34156
0.0028	11.9047				0.004	16.5275				0.00174	4.00899				0.01451	0.35415
0.00295	12.2844				0.00415	16.8519				0.00189	4.37326				0.01489	0.36548
0.0031	12.6485				0.00429	17.2037				0.00203	4.72982				0.01527	0.37277
0.00322	12.9401				0.00443	17.5482				0.00219	5.07891				0.01566	0.38187
0.00343	13.3976				0.00458	17.9026				0.00234	5.41807				0.01604	0.39486
0.00353	13.6352				0.00474	18.2725				0.00249	5.75275				0.01643	0.40043
0.00367	13.9653				0.00487	18.5976				0.00256	5.89864				0.01681	0.41294
0.00385	14.3132				0.00498	18.8386				0.00278	6.37446				0.01719	0.42211
0.004	14.5859				0.00647	21.6991				0.00294	6.69774				0.01758	0.43046
0.00413	14.8656				0.00792	24.0674				0.00309	6.98825				0.01796	0.43912
0.00431	15.1624				0.00942	26.2856				0.00324	7.26868				0.01834	0.44838
0.00442	15.3982				0.01094	28.2933				0.00339	7.54638				0.01871	0.45985
0.00461	15.6983				0.01244	30.1343				0.00354	7.81773				0.0191	0.4694
0.00472	15.8942				0.01395	31.8038				0.00369	8.08278				0.01948	0.47484
0.00491	16.1553				0.01545	33.3659				0.00384	8.34313				0.01986	0.48433
0.005	16.2393				0.01696	34.8509				0.00397	8.58796				0.02024	0.49549
0.00649	18.5354				0.01846	36.2759				0.00415	8.8772				0.02063	0.50559
0.00806	20.5375				0.01996	37.6096				0.00429	9.11894				0.02101	0.50814
0.00944	22.0608				0.02146	38.8844				0.00444	9.36344				0.0214	0.52041
0.01094	23.5896				0.02296	40.1494				0.00459	9.59825				0.02178	0.53062
0.01246	24.959				0.02448	41.2454				0.00474	9.83384				0.02216	0.53816
0.01395	26.2264				0.02595	42.3891				0.00488	10.066				0.02254	0.55018
0.01546	27.4319				0.02698	43.2563				0.005	10.2402				0.02292	0.56305
0.01696	28.531									0.00637	12.2858				0.02331	0.57192
0.01846	29.549									0.00799	14.4242				0.02369	0.58032
0.01996	30.5342									0.00947	16.1788				0.02408	0.59091
0.02147	31.4691									0.01098	17.7787				0.02446	0.60267
0.02296	32.4043									0.01247	19.3282				0.02484	0.61473
0.02448	33.2757									0.01399	20.6963				0.02523	0.62448
0.02596	34.1214									0.01548	21.9619				0.0256	0.63072
0.02697	34.7334									0.01699	23.1365				0.02599	0.64061
										0.01847	24.3415				0.02637	0.64651
										0.02	25.4245				0.02675	0.66305
										0.02148	26.4246				0.02713	0.67213
										0.02299	27.3943				0.02752	0.6854
										0.02449	28.3123				0.0279	0.68937
										0.02599	29.1979				0.02828	0.70167
										0.02699	29.7895				0.02867	0.70977

## Sheet: Fig. 2c
	AO-PIM-1				AO-PIM-1-De				AO-PIM-1-Et				PIM-1
Target %P/P0	adsorption	desorption		Target %P/P0	adsorption	desorption		Target %P/P0	adsorption	desorption		Target %P/P0	adsorption	desorption
0	0.000535208			0	-0.000171777			0	0			5.012	0.06815
10	3.2728			10	3.74903			10	1.31506			10.004	0.12346
20	6.20163			20	6.8874			20	2.57397			14.99	0.18783
30	8.93351			30	9.75694			30	3.94519			20.004	0.25638
40	11.4053			40	12.3439			40	5.44909			25.006	0.32582
50	13.7707			50	14.7943			50	7.00767			30	0.39533
60	16.2346			60	17.3679			60	8.65675			35.01	0.47006
70	18.9439			70	20.3887			70	10.4572			39.99	0.55065
80	22.2411			80	25.0661			80	12.7257			45.03	0.63325
90	26.3199			90	32.7045			90	15.3431			49.99	0.70405
95	28.7703	28.7703		95	48.1594	48.1594		95	16.6476	16.6476		55.008	0.80872
90		27.8754		90		39.8968		90		15.7924		60.016	0.94373
80		25.8657		80		33.4433		80		14.3286		64.988	1.12844
70		23.1358		70		29.1461		70		12.5897		69.996	1.37294
60		20.2118		60		22.3432		60		10.4832		74.998	1.7071
50		17.0947		50		18.0486		50		8.28459		80.002	2.19619
40		13.9268		40		14.5813		40		6.23728		85.004	3.0452
30		10.5489		30		10.9589		30		4.39768		90.004	4.2812
20		6.94343		20		7.22185		20		2.76789		95	5.6897	5.6897
10		3.31026		10		3.47591		10		1.353		89.992		4.34863
0		-0.42638		0		-0.77111		0		-0.16849		85.038		3.1571
												80		2.30656
												75		1.74306
												70		1.40176
												65.006		1.16448
												60.012		0.9817
												55.004		0.84372
												50.018		0.6892
												45.006		0.59881
												39.99		0.51582
												35		0.4508
												29.998		0.38088
												24.992		0.31667
												20.002		0.25197
												15.01		0.16624
												9.978		0.10796
												4.998		0.05699

## Sheet: Fig. 2d
AO-PIM-1		AO-PIM-1-De		AO-PIM-1-Et		AO-PAN
pore_width	average	pore_width	average	pore_width	average	pore_width	average
0	0	0	0	0	0	0	0
0.1	0	0.1	0	0.1	0	0.1	0
0.2	0	0.2	0	0.2	0	0.2	0
0.3	0	0.3	0	0.3	0	0.3	0
0.4	0	0.4	0	0.4	0	0.4	0
0.5	0	0.5	0	0.5	0	0.5	0
0.6	0	0.6	0	0.6	0	0.6	0
0.7	0	0.7	0	0.7	0	0.7	0
0.8	0	0.8	0	0.8	0	0.8	0
0.9	0	0.9	0	0.9	0	0.9	0
1	0	1	0	1	0	1	0
1.1	0	1.1	0	1.1	0	1.1	0
1.2	0	1.2	0	1.2	0	1.2	0
1.3	0	1.3	0	1.3	0	1.3	0
1.4	0	1.4	0	1.4	0	1.4	0
1.5	0	1.5	0	1.5	0	1.5	0
1.6	0	1.6	0	1.6	0	1.6	0
1.7	0	1.7	0	1.7	0	1.7	0
1.8	0	1.8	0	1.8	0	1.8	0
1.9	0	1.9	0	1.9	0	1.9	0
2	1.11465e-06	2	0	2	0	2	0
2.1	4.67105e-05	2.1	2.2634e-05	2.1	6.18236e-05	2.1	0
2.2	0.000295452	2.2	0.000117382	2.2	0.000564746	2.2	0.00182
2.3	0.00115	2.3	0.000316045	2.3	0.00188	2.3	0.0065
2.4	0.00272	2.4	0.000678608	2.4	0.00446	2.4	0.01601
2.5	0.00523	2.5	0.00128	2.5	0.0084	2.5	0.02935
2.6	0.00844	2.6	0.00212	2.6	0.01361	2.6	0.04527
2.7	0.01289	2.7	0.00343	2.7	0.02127	2.7	0.06829
2.8	0.01834	2.8	0.00487	2.8	0.02914	2.8	0.09135
2.9	0.02344	2.9	0.00606	2.9	0.0361	2.9	0.11764
3	0.0291	3	0.00851	3	0.0441	3	0.14282
3.1	0.03743	3.1	0.01178	3.1	0.05218	3.1	0.18105
3.2	0.04649	3.2	0.01524	3.2	0.06084	3.2	0.2124
3.3	0.05645	3.3	0.01988	3.3	0.07057	3.3	0.23227
3.4	0.06686	3.4	0.02463	3.4	0.08193	3.4	0.27094
3.5	0.07524	3.5	0.02879	3.5	0.09439	3.5	0.28972
3.6	0.08582	3.6	0.03423	3.6	0.10463	3.6	0.30387
3.7	0.0977	3.7	0.0398	3.7	0.11257	3.7	0.32369
3.8	0.10667	3.8	0.04516	3.8	0.12314	3.8	0.33657
3.9	0.11877	3.9	0.05256	3.9	0.13732	3.9	0.34619
4	0.13155	4	0.05947	4	0.14363	4	0.35327
4.1	0.14425	4.1	0.06521	4.1	0.14963	4.1	0.36093
4.2	0.15622	4.2	0.07171	4.2	0.1633	4.2	0.35534
4.3	0.16823	4.3	0.07697	4.3	0.17514	4.3	0.33748
4.4	0.17738	4.4	0.08248	4.4	0.18245	4.4	0.32322
4.5	0.18467	4.5	0.08562	4.5	0.185	4.5	0.29714
4.6	0.19173	4.6	0.09039	4.6	0.18906	4.6	0.281
4.7	0.19418	4.7	0.10144	4.7	0.19693	4.7	0.31762
4.8	0.20091	4.8	0.10464	4.8	0.19865	4.8	0.31166
4.9	0.20463	4.9	0.10844	4.9	0.19789	4.9	0.27098
5	0.20197	5	0.11647	5	0.19887	5	0.25409
5.1	0.20345	5.1	0.11975	5.1	0.2028	5.1	0.24717
5.2	0.20906	5.2	0.12258	5.2	0.20812	5.2	0.29125
5.3	0.20849	5.3	0.12946	5.3	0.19852	5.3	0.29252
5.4	0.21467	5.4	0.13816	5.4	0.19342	5.4	0.21574
5.5	0.22302	5.5	0.1486	5.5	0.19266	5.5	0.17502
5.6	0.21639	5.6	0.15244	5.6	0.18844	5.6	0.18028
5.7	0.21176	5.7	0.14885	5.7	0.20403	5.7	0.15151
5.8	0.20615	5.8	0.14812	5.8	0.20466	5.8	0.13747
5.9	0.20605	5.9	0.15226	5.9	0.19595	5.9	0.15529
6	0.21353	6	0.15766	6	0.21089	6	0.16199
6.1	0.21438	6.1	0.16348	6.1	0.19992	6.1	0.14877
6.2	0.20336	6.2	0.16144	6.2	0.18277	6.2	0.12805
6.3	0.19389	6.3	0.15832	6.3	0.19436	6.3	0.1435
6.4	0.19619	6.4	0.16091	6.4	0.19119	6.4	0.13695
6.5	0.19276	6.5	0.16751	6.5	0.1809	6.5	0.11407
6.6	0.18638	6.6	0.16834	6.6	0.18494	6.6	0.10672
6.7	0.18625	6.7	0.16701	6.7	0.17638	6.7	0.12233
6.8	0.18778	6.8	0.16886	6.8	0.16678	6.8	0.14298
6.9	0.17795	6.9	0.16222	6.9	0.16658	6.9	0.12066
7	0.17578	7	0.16121	7	0.16493	7	0.09835
7.1	0.17982	7.1	0.16715	7.1	0.15698	7.1	0.09803
7.2	0.1713	7.2	0.16951	7.2	0.15595	7.2	0.07411
7.3	0.15484	7.3	0.1674	7.3	0.16314	7.3	0.02708
7.4	0.13715	7.4	0.16257	7.4	0.15947	7.4	0.01482
7.5	0.12649	7.5	0.15852	7.5	0.16162	7.5	0.0142
7.6	0.12223	7.6	0.15704	7.6	0.14681	7.6	0.01165
7.7	0.11572	7.7	0.15626	7.7	0.12619	7.7	0.01103
7.8	0.10722	7.8	0.15734	7.8	0.12779	7.8	0
7.9	0.09791	7.9	0.14924	7.9	0.1265	7.9	0
8	0.08745	8	0.13483	8	0.11899	8	0
8.1	0.08168	8.1	0.13018	8.1	0.11902	8.1	0
8.2	0.08554	8.2	0.13129	8.2	0.11663	8.2	0
8.3	0.07675	8.3	0.12812	8.3	0.11525	8.3	0
8.4	0.06935	8.4	0.12808	8.4	0.10878	8.4	0
8.5	0.06428	8.5	0.12781	8.5	0.09409	8.5	0
8.6	0.05692	8.6	0.12018	8.6	0.07788	8.6	0
8.7	0.0664	8.7	0.12203	8.7	0.07852	8.7	0
8.8	0.06783	8.8	0.11928	8.8	0.08024	8.8	0
8.9	0.06323	8.9	0.10524	8.9	0.06768	8.9	0
9	0.06147	9	0.09799	9	0.07321	9	0
9.1	0.05698	9.1	0.09245	9.1	0.08	9.1	0
9.2	0.0515	9.2	0.09293	9.2	0.07417	9.2	0
9.3	0.04889	9.3	0.09328	9.3	0.07471	9.3	0
9.4	0.05068	9.4	0.0898	9.4	0.06928	9.4	0
9.5	0.05989	9.5	0.08792	9.5	0.0541	9.5	0
9.6	0.05775	9.6	0.08323	9.6	0.06118	9.6	0
9.7	0.04736	9.7	0.07938	9.7	0.0537	9.7	0
9.8	0.04294	9.8	0.08145	9.8	0.04783	9.8	0
9.9	0.03525	9.9	0.07886	9.9	0.0467	9.9	0
10	0.03778	10	0.09067	10	0.04505	10	0
10.1	0.03996	10.1	0.09089	10.1	0.05297
10.2	0.04692	10.2	0.07424	10.2	0.0422
10.3	0.04784	10.3	0.0722	10.3	0.03945
10.4	0.0394	10.4	0.07425	10.4	0.0347
10.5	0.04383	10.5	0.07162	10.5	0.02227
10.6	0.0359	10.6	0.05887	10.6	0.01499
10.7	0.03802	10.7	0.05669	10.7	0.00838
10.8	0.04483	10.8	0.06444	10.8	0.00303
10.9	0.04512	10.9	0.06491	10.9	0.00345
11	0.042	11	0.05254	11	0.00438
11.1	0.02798	11.1	0.0398	11.1	0.00386
11.2	0.03267	11.2	0.03483	11.2	0.00293
11.3	0.03575	11.3	0.04026	11.3	0
11.4	0.01775	11.4	0.04548	11.4	0
11.5	0.01387	11.5	0.04529	11.5	0
11.6	0.0278	11.6	0.04779	11.6	0
11.7	0.02251	11.7	0.03876	11.7	0
11.8	0.02361	11.8	0.02436	11.8	0
11.9	0.02526	11.9	0.0243	11.9	0
12	0.01386	12	0.02836	12	0
12.1	0.00975	12.1	0.03113	12.1	0
12.2	0.00317	12.2	0.03104	12.2	0
12.3	0.00996	12.3	0.02383	12.3	0
12.4	0.01805	12.4	0.0201	12.4	0
12.5	0.00997	12.5	0.02092	12.5	0
12.6	0.00343	12.6	0.02213	12.6	0
12.7	0.00287	12.7	0.02382	12.7	0
12.8	0.0048	12.8	0.02064	12.8	0
12.9	0.0095	12.9	0.01604	12.9	0
13	0.00492	13	0.01911	13	0
13.1	0	13.1	0.02088	13.1	0
13.2	0	13.2	0.01806	13.2	0
13.3	0	13.3	0.01793	13.3	0
13.4	0	13.4	0.01479	13.4	0
13.5	0	13.5	0.01766	13.5	0
13.6	0	13.6	0.01876	13.6	0
13.7	0	13.7	0.01479	13.7	0
13.8	0	13.8	0.01337	13.8	0
13.9	0	13.9	0.01224	13.9	0
14	0	14	0.01734	14	0
14.1	0	14.1	0.01925	14.1	0
14.2	0	14.2	0.0172	14.2	0
14.3	0	14.3	0.02193	14.3	0
14.4	0	14.4	0.0252	14.4	0
14.5	0	14.5	0.02468	14.5	0
14.6	0	14.6	0.02297	14.6	0
14.7	0	14.7	0.01924	14.7	0
14.8	0	14.8	0.02732	14.8	0
14.9	0	14.9	0.04401	14.9	0
15	0	15	0.03228	15	0
15.1	0	15.1	0.01576	15.1	0
15.2	0	15.2	0.01813	15.2	0
15.3	0	15.3	0.01592	15.3	0
15.4	0	15.4	0.02187	15.4	0
15.5	0	15.5	0.02637	15.5	0
15.6	0	15.6	0.02833	15.6	0
15.7	0	15.7	0.02894	15.7	0
15.8	0	15.8	0.03361	15.8	0
15.9	0	15.9	0.02676	15.9	0
16	0	16	0.01689	16	0
		16.1	0.01318
		16.2	0.01201
		16.3	0.01595
		16.4	0.0066
		16.5	0.00609
		16.6	0.0068
		16.7	0.00369
		16.8	0.00298
		16.9	0.00636
		17	0.01065
		17.1	0.00502
		17.2	0
		17.3	0
		17.4	0
		17.5	0
		17.6	0
		17.7	0
		17.8	0
		17.9	0
		18	0

## Sheet: Fig. 2i
	Largest pore size	yEr±	Pore gate size	yEr±
AO-PIM-1-De	13.2703	0.684	5.06485	0.22
AO-PIM-1	10.3393	0.4297	4.0491	0.1699
AO-PIM-1-Et	10.3911	0.302	3.47264	0.1058
AO-PAN	7.20071	0.242	2.28993	0.1316

## Sheet: Fig. 2j
	Danamic pore size gate	Water self-diffusion co-efficient (m2 s-1)
		PFG-NMR	Neutron scattering	MD simulation
AO-PIM-1-De	5.06485	2.18e-10	1.73333e-10	2.31e-10
AO-PIM-1	4.0491	1.31e-10	1.005e-10	1.35e-10
AO-PIM-1-Et	3.47264	3.14e-11	9.23333e-11	8.72e-11
AO-PAN	2.28993		6.15e-12

## Sheet: Fig. 2k
	AO-PIM-1	yEr±	AO-PIM-1-De	yEr±	AO-PIM-1-Et	yEr±
Hydrated diameter of ions	Conductivity		Conductivity		Conductivity
	mS cm-1		mS cm-1		mS cm-1
6.62	0.0146	0.000465382	0.23807	0.00813	0.00543	0.000494225
7.16	0.00917	0.000895389	0.16247	0.00655	0.00457	0.000266883
7.64	0.00526	0.000574959	0.14797	0.00226	0.00305	0.000224551
8.56	0.00207	3.28319e-05	0.1087	0.00673	0.00254	0.000149785

## Sheet: Fig. 2l
Temperature 1000/T	Conductivity
K-1	mS cm-1
	KCl	NaCl	LiCl	MgCl2
3.30033	0.0146	0.00917	0.00526	0.00207
3.19489	0.0173	0.01022	0.00625	0.0028
3.09598	0.02134	0.01176	0.00754	0.00334
3.003	0.02544	0.01328	0.00912	0.00405
2.91545	0.02815	0.01535	0.01095	0.00478
2.83286	0.03053	0.01793	0.01259	0.00603
