# Supplementary material for: Solution-processable polymer membranes with hydrophilic subnanometre pores for sustainable lithium extraction
Source: Nat Water. 2025 Mar 12;3(3):319–33. doi: 10.1038/s44221-025-00398-8 (PMC11932922; doi:10.1038/s44221-025-00398-8)
Supplement: Supplementary file 4 — Source data. [file 44221_2025_398_MOESM4_ESM.xlsx]

## Sheet: Fig. 3a
	Hydrated diameter of cations	Permeation rate	yEr±	Permeation rate	yEr±	Permeation rate	yEr±
		mol m-2 h-1		mol m-2 h-1		mol m-2 h-1
	Å	AO-PIM-1		AO-PIM-1-De		AO-PIM-1-Et
K+ (K/Mg)	6.62	0.63	3.27e-05	0.68	0.00167	0.0243	0.0001575
Na+ (Na/Mg)	7.16	0.37	0.0084	0.51	0.00444	0.0108	0.000222
Li+ (Li/Mg)	7.64	0.28	0.005	0.303	0.0039	0.00612	3.72e-05
Mg2+ (K/Mg)	8.56	0.000534	2.855e-05	0.0103	0.00082	0.0002449	5.21e-09
Mg2+ (Na/Mg)	8.56	0.00123	1.21e-05	0.0128	0.000484	0.0001783	4.32e-06
Mg2+ (Li/Mg)	8.56	0.00122	2.31e-05	0.0441	0.001897	0.000201	8.7e-06

## Sheet: Fig. 3b
	Selectivity	yEr±	Selectivity	yEr±	Selectivity	yEr±
	Pristine AO-PIM-1		AO-PIM-1-De		AO-PIM-1-Et
K+/Mg2+	1181	63	66	5	99	0.65
Na+/Mg2+	302	9.8	40	2	61	2.7
Li+/Mg2+	230	8.5	7	0.4	30	1.5

## Sheet: Fig. 3c
	Permeation rate	yEr±	M+/Mg2+ selectivity	yEr±
	mol m-2 h-1		-
K+	0.5184	0.000441	418	11
Na+	0.4056	0.000234	327	8.7
Li+	0.1467	0.000217	118	3.2
Mg2+	0.00124	3.21e-05	-	-

## Sheet: Fig. 3d
	Hydrated diameter of cations	Permeation rate	yEr±	Permeation rate	yEr±	Permeation rate	yEr±
		mol m-2 h-1		mol m-2 h-1		mol m-2 h-1
	Å	SBI-OH-AO		SBI-OMe-AO		SBI-OMe-CN
K (K/Mg)	6.62	0.47	0.000157	0.066	0.000599	0.01826	3.885e-06
Na (Na/Mg)	7.16	0.39	3.415e-05	0.045	1.443e-06	0.0101	1.3205e-06
Li (Li/Mg)	7.64	0.1974	3.415e-05	0.028	3.255e-06	0.00523	1.775e-06
Mg (K/Mg)	8.56	0.000254	1.423e-05	0.00189	1.789e-06	0.00536	2.28e-06
Mg (Na/Mg)	8.56	0.000236	1.42e-05	0.00206	5.5e-08	0.0062	2.8935e-06
Mg (Li/Mg)	8.56	0.0004063	3.23e-05	0.00154	1.25e-05	0.00279	5.95e-07

## Sheet: Fig. 3e
	Selectivity	yEr±	Selectivity	yEr±	Selectivity	yEr±
	SBI-OH-AO		SBI-OMe-AO		SBI-OMe-CN
K+/Mg2+	1850	105	35	0.35	3.40275	0.00217
Na+/Mg2+	1650	100	21	0.001	1.62865	0.001
Li+/Mg2+	486	39	18	0.15	1.87551	0.00104

## Sheet: Fig. 3f
	Permeation rate	yEr±	M+/Mg2+ selectivity	yEr±
	mol m-2 h-1		-
K+	0.4119	0.00206	1000	75
Na+	0.2064	0.002	500	40
Li+	0.1206	0.000468	300	20
Mg2+	0.000414	2.86e-05	-	-

## Sheet: Fig. 3g
pH of feed salt solution	Permeation rate	yEr±	Selectivity	yEr±
	mol m-2 h-1		-
2.79	0.02787	0.000516	108.91	3.8
4	0.2415	0.00241	174.431	7.8
6.33	0.2355	0.00209	209.893	5.5
8.76	0.2379	0.00136	191.731	8.1
10.23	0.2316	0.00168	195.443	9.1

## Sheet: Fig. 3h
pH of feed salt solution	Permeation rate	yEr±	Selectivity	yEr±
	mol m-2 h-1		-
2.79	0.02797	0.0002745	129.666	5.5
4	0.2352	0.00216	170.435	7.5
6.33	0.2661	0.00196	473.067	18.9
8.76	0.2505	0.00287	343.621	5.49
10.23	0.2553	0.002	298.701	3.5

## Sheet: Fig. 3i
	K+ Permeation rate	Na+ Permeation rate	Li+ Permeation rate	Selectivity
	mol m-2 h-1	mol m-2 h-1	mol m-2 h-1	K+/Mg2+	Na+/Mg2+	Li+/Mg2+
UiO-66	0.56			7.4
UiO-66	0.56			13
DB15C5@ UiO-66	0.71			20
DB15C5@ UiO-66	0.85			32
DB18C6@ UiO-66	0.95			27
DB18C6@ UiO-66	1.2			57
UiO-66		0.35			4.6
UiO-66		0.27			8.3
DB15C5@ UiO-66		0.37			10
DB15C5@ UiO-66		0.42			15
DB18C6@ UiO-66		0.53			15
DB18C6@ UiO-66		0.44			21
COF-EO2/PAN*			0.21			1352
UiO-66			0.32			4.3
UiO-66			0.15			5.4
DB15C5@ UiO-66			0.31			8.6
DB15C5@ UiO-66			0.27			9.8
DB18C6@ UiO-66			0.32			9.3
DB18C6@ UiO-66			0.32			13
sPEEK-Trip			0.54			8.5
NAFION			0.327			1.8
ASTOM			0.67			11.7
CMP@100-20c	0.11			1.67
i-CMP	0.08			40.4
QAIPA-20	0.47			24.8
ICMQ/S_35	2.23			7.91
TpBDMe2	0.2			765
TpBDMe2	0.21			213
Graphene	0.66			15.6
N-doped	0.1			111
GO-PPD	0.09			7.14
GO-PEI(70k)	0.2			44.9
GO	2.5			1.2
FGOM-1	0.06			9.7
FGOM-15	0.004			11
FGOM-30	0.002			50
FGOM-60	0.0009			90.3
rGO	0.19			169
PET	0.002			39.6
PET	0.034			16.7
CC3	0.87			160
MXene	0.004			1.72
Mxene	0.94			5.88
Mxene/GO	0.02			\
--
CMP@100-20c		0.09			1.43
i-CMP		0.04			20.9
QAIPA-20		1.12			41.3
ICMQ/S_35		1.71			6.19
TpBDMe2		0.17			680
TpBDMe2		0.13			96.2
Graphene		0.25			5.98
N-doped		0.03			27.8
GO-PPD		0.06			4.87
GO-PEI(70k)		0.13			42.3
GO		2.5			1.2
FGOM-1		0.04			6.5
FGOM-15		0.003			10.3
FGOM-30		0.001			31.1
FGOM-60		0.0004			40.3
GO		0.83			3.77
KCl-controlled		0.48			36.9
rGO		0.08			48
PET		0.003			60.6
PET		0.015			20.9
CC3		0.1			120
MXene		0.005			2.1
Mxene		1.53			9.56
CMP@100-20c			0.08			1.27
i-CMP			0.03			17.2
QAIPA-20			0.33			8
ICMQ/S_35			1.2			4.61
TpBDMe2			0.05			217
TpBDMe2			0.04			35.8
GO			0.32			1.45
KCl-controlled			0.04			3.15
rGO			0.02			12
PET			0.036			634
PET			0.014			21.2
CC3			0.08			100
MXene			0.066			26.7
Mxene			1.4			8.75
This work
AO-PIM-1 mixed	1.0368			418.325
AO-PIM-1		0.8112			327.263
AO-PIM-1			0.2934			118.309
AO-PIM-1 1mA/cm2	0.285			1247
AO-PIM-1 1.5mA/cm2	0.5			1928
AO-PIM-1 2mA/cm2	0.63			1181
AO-PIM-1 2.5mA/cm2	0.805			691
AO-PIM-1 3mA/cm2	1.02			847
AO-PIM-1 1mA/cm2		0.24			434
AO-PIM-1 1.5mA/cm2		0.3			246
AO-PIM-1 2mA/cm2		0.37			302
AO-PIM-1 2.5mA/cm2		0.45			230
AO-PIM-1 3mA/cm2		0.51			245
AO-PIM-1 1mA/cm2			0.125			180
AO-PIM-1 1.5mA/cm2			0.175			212
AO-PIM-1 2mA/cm2			0.275			230
AO-PIM-1 2.5mA/cm2			0.325			130
PIM-SBI-OH-AO	0.47			1850
PIM-SBI-OH-AO		0.39			1650
PIM-SBI-OH-AO			0.1974			486
AO-PIM-SBF	0.5382			438.631
AO-PIM-SBF		0.327			265.207
AO-PIM-SBF			0.2436			138.33
AO-PIM-DBMP	0.564			436.195
AO-PIM-DBMP		0.3348			296.809
AO-PIM-DBMP			0.2457			155.408
cPIM-Et	0.6066			410.976
cPIM-Et		0.5253			348.111
cPIM-Et			0.3939			115.175
cPIM-Ph	0.2358			734.579
cPIM-Ph		0.2139			398.324
cPIM-Ph			0.1983			269.027
Nafion			0.32685			1.8
SPEEK 1.50			0.4086			2.06677
SPEEK-Trip 1.07			0.2976			2.18985
SPEEK-Trip 1.24			0.3897			2.57738
SPEEK-Trip 1.55			0.4674			1.58012
sPIM-1-ES			0.4923			1.23662
sPIM-Ph-ES			1.0431			4.93892
AO-PAN			0.0783			5.34836

## Sheet: Fig. 3j
Time	Li+ permeation rate	yEr±	Li+/Mg2+ Selectivity	yEr±
Day	mol m-2 h-1		-
1	0.23132	0.01113	298.471	2.29988
2	0.23435	0.0004085	266.307	1.96224
3	0.23357	0.00147	239.559	2.107
4	0.28232	0.00261	261.407	6.18173
5	0.25707	0.00089	186.283	2.86385
6	0.24338	0.0001135	183.683	1.37497
7	0.27495	0.00091	207.509	2.14338
8	0.25061	0.000445	153.275	4.03852
9	0.26711	0.00325	191.473	4.20012
10	0.26165	0.00144	154.363	2.88546
11	0.24812	0.000406	149.018	0.80323
12	0.26315	0.00191	163.953	4.96405
13	0.29416	0.000955	207.151	19.429
14	0.30299	0.0029	170.216	3.93174
15	0.35597	0.00139	173.644	3.06305
16	0.34545	0.00124	191.914	2.66417
17	0.34579	0.00088	144.077	1.1231
18	0.3275	0.00168	129.191	1.26979
19	0.34212	0.00175	140.501	1.45441
20	0.35712	0.00171	135.271	1.26006
