# Supplementary material for: Solution-processable polymer membranes with hydrophilic subnanometre pores for sustainable lithium extraction
Source: Nat Water. 2025 Mar 12;3(3):319–33. doi: 10.1038/s44221-025-00398-8 (PMC11932922; doi:10.1038/s44221-025-00398-8)
Supplement: Supplementary file 5 — Source data. [file 44221_2025_398_MOESM5_ESM.xlsx]

## Sheet: Fig. 4b
Distance	Coordination number of water molecules
Å	K+ in bulk solution	K+ in membrane
0	0	0
0.1	0	0
0.2	0	0
0.3	0	0
0.4	0	0
0.5	0	0
0.6	0	0
0.7	0	0
0.8	0	0
0.9	0	0
1	0	0
1.1	0	0
1.2	0	0
1.3	0	0
1.4	0	0
1.5	0	0
1.6	0	0
1.7	0	0
1.8	0	0
1.9	0	0
2	0	0
2.1	0	0
2.2	0	0
2.3	0	0
2.4	0	0.00186
2.5	0	0.00186
2.6	0.03754	0.03342
2.7	0.45721	0.31562
2.8	3.75033	2.24468
2.9	5.60215	3.199
3	5.60215	3.199
3.1	6.94796	3.81913
3.2	7.83487	4.20532
3.3	8.88408	4.63979
3.4	9.25538	4.80689
3.5	9.25538	4.80689
3.6	9.5787	4.97585
3.7	10.2821	5.31935
3.8	10.6989	5.52359
3.9	11.1936	5.82996
4	11.1936	5.82996
4.1	12.4778	6.54667
4.2	12.4778	6.54667
4.3	13.303	6.99972
4.4	14.2571	7.51033
4.5	15.3602	8.0915
4.6	18.0645	9.42653
4.7	18.0645	9.42653
4.8	21.2264	10.912
4.9	21.2264	10.912
5	22.9732	11.6974
5.1	24.7922	12.4921
5.2	26.6183	13.3759
5.3	30.3106	15.2123
5.4	30.3106	15.2123
5.5	32.1471	16.1203
5.6	33.9678	16.9744
5.7	35.8185	17.8341
5.8	39.4849	19.7503
5.9	39.4849	19.7503
6	41.3811	20.7437

## Sheet: Fig. 4c
Distance	Coordination number of water molecules
Å	Na+ in bulk solution	Na+ in membrane
0	0	0
0.1	0	0
0.2	0	0
0.3	0	0
0.4	0	0
0.5	0	0
0.6	0	0
0.7	0	0
0.8	0	0
0.9	0	0
1	0	0
1.1	0	0
1.2	0	0
1.3	0	0
1.4	0	0
1.5	0	0
1.6	0	0
1.7	0	0
1.8	0	0
1.9	0	0
2	0	0
2.1	0	0
2.2	0.1873	0.0984
2.3	1.35489	0.75561
2.4	3.62002	1.91411
2.5	3.62002	1.91411
2.6	5.74834	2.86283
2.7	6.99899	3.32327
2.8	7.88922	3.62776
2.9	8.03981	3.70016
3	8.03981	3.70016
3.1	8.14411	3.76886
3.2	8.23547	3.82828
3.3	8.39859	3.92297
3.4	8.49579	3.98238
3.5	8.49579	3.98238
3.6	8.62178	4.08265
3.7	9.10656	4.34073
3.8	9.51165	4.58582
3.9	10.0753	4.90704
4	10.0753	4.90704
4.1	11.8045	5.86142
4.2	11.8045	5.86142
4.3	12.9948	6.4593
4.4	14.3895	7.16673
4.5	15.974	7.98371
4.6	19.5398	9.75322
4.7	19.5398	9.75322
4.8	23.3326	11.8124
4.9	23.3326	11.8124
5	25.1987	12.8689
5.1	27.0052	13.9403
5.2	28.6803	14.9819
5.3	31.7951	16.7923
5.4	31.7951	16.7923
5.5	33.3375	17.6186
5.6	34.9174	18.4783
5.7	36.5771	19.4253
5.8	40.1684	21.4046
5.9	40.1684	21.4046
6	42.1017	22.3906

## Sheet: Fig. 4d
Distance	Coordination number of water molecules
Å	Li+ in bulk solution	Li+ in membrane
0	0	0
0.1	0	0
0.2	0	0
0.3	0	0
0.4	0	0
0.5	0	0
0.6	0	0
0.7	0	0
0.8	0	0
0.9	0	0
1	0	0
1.1	0	0
1.2	0	0
1.3	0	0
1.4	0	0
1.5	0	0
1.6	0	0
1.7	0	0
1.8	0	0
1.9	0.99023	0.57363
2	0.99023	0.57363
2.1	3.05581	1.89727
2.2	4.97752	3.51611
2.3	5.05469	3.61636
2.4	5.0672	3.65535
2.5	5.0672	3.65535
2.6	5.07054	3.66464
2.7	5.07221	3.67392
2.8	5.07638	3.69063
2.9	5.08013	3.70362
3	5.08013	3.70362
3.1	5.08597	3.71662
3.2	5.09932	3.73519
3.3	5.18902	3.80017
3.4	5.30792	3.86887
3.5	5.30792	3.86887
3.6	5.50942	3.99513
3.7	6.3463	4.58557
3.8	7.07596	5.02562
3.9	8.06679	5.57708
4	8.06679	5.57708
4.1	10.7982	7.22031
4.2	10.7982	7.22031
4.3	12.4665	8.17469
4.4	14.2939	9.11793
4.5	16.142	10.1095
4.6	19.5843	12.1259
4.7	19.5843	12.1259
4.8	22.6015	14.018
4.9	22.6015	14.018
5	24.0254	14.8424
5.1	25.4556	15.6761
5.2	26.9246	16.5247
5.3	29.996	18.1995
5.4	29.996	18.1995
5.5	31.6527	19.0555
5.6	33.4288	19.9245
5.7	35.2344	20.8194
5.8	39.0456	22.6168
5.9	39.0456	22.6168
6	41.0453	23.4635

## Sheet: Fig. 4e
Distance	Coordination number of water molecules
Å	Mg2+ in bulk solution	Mg2+ in membrane
0	0	0
0.1	0	0
0.2	0	0
0.3	0	0
0.4	0	0
0.5	0	0
0.6	0	0
0.7	0	0
0.8	0	0
0.9	0	0
1	0	0
1.1	0	0
1.2	0	0
1.3	0	0
1.4	0	0
1.5	0	0
1.6	0	0
1.7	0	0.00186
1.8	0	0.00186
1.9	1.74729	2.24996
2	1.74729	2.24996
2.1	5.3875	6.36195
2.2	8.44546	9.52908
2.3	8.52847	9.59963
2.4	8.54682	9.61634
2.5	8.54682	9.61634
2.6	8.55141	9.62005
2.7	8.55183	9.62377
2.8	8.55183	9.62377
2.9	8.55183	9.62562
3	8.55183	9.62562
3.1	8.55183	9.62748
3.2	8.55183	9.63119
3.3	8.55225	9.64419
3.4	8.55475	9.67204
3.5	8.55475	9.67204
3.6	8.57019	9.73517
3.7	8.85721	10.2755
3.8	9.3787	10.9736
3.9	10.3624	12.0654
4	10.3624	12.0654
4.1	13.9265	14.9508
4.2	13.9265	14.9508
4.3	16.2866	16.6275
4.4	18.6404	18.3023
4.5	20.8028	19.7691
4.6	24.0327	21.9601
4.7	24.0327	21.9601
4.8	26.3711	23.6609
4.9	26.3711	23.6609
5	27.4429	24.4538
5.1	28.5385	25.2002
5.2	29.6816	25.9968
5.3	32.2232	27.5416
5.4	32.2232	27.5416
5.5	33.6813	28.3772
5.6	35.2338	29.3075
5.7	36.9034	30.3027
5.8	40.5998	32.3192
5.9	40.5998	32.3192
6	42.6871	33.4481

## Sheet: Fig. 4f
Reaction coordinate	Free energy (kJ mol-1)
Å	K+	Na+	Li+	Mg2+
-21.1154	0	11.8329	0	41.1992
-15.3461	1.65847	13.5422	1.50817	43.0276
-9.57692	4.87608	16.9709	4.83646	46.3007
-3.80769	9.6758	21.7802	9.78602	51.4103
1.96154	16.2138	28.2458	15.9985	57.3799
7.73077	27.5074	39.7827	27.6626	71.1938
13.5	40.249	23.6874	37.3895	32.7128
19.2692	41.1588	24.1666	4.62723	0
25.0385	9.86607	7.63146	19.7752	14.2759
30.8077	32.2521	32.2173	42.78	89.3473
36.5769	52.6011	52.1506	67.7538	161.755
42.3462	71.914	28.5218	90.239	182.682
48.1154	49.0151	25.3649	67.8211	159.64
53.8846	37.302	25.3649	94.0267	183.927
59.6538	18.4042	25.285	74.7415	165.212
65.4231	27.6525	25.1252	58.1986	148.597
71.1923	36.2875	28.9694	44.0229	134.055
76.9615	21.6606	56.2168	37.5618	120.136
82.7308	51.0699	43.9396	61.3131	108.7
88.5	39.9592	32.6594	50.6466	98.5225
94.2692	30.7745	23.576	41.517	89.0113
100.038	22.4262	15.7655	33.512	80.8511
105.808	15.8262	9.4996	27.2156	74.6421
111.577	10.9981	4.65742	22.3366	69.6259
117.346	7.81032	1.48505	19.3343	66.3826
123.115	6.16487	0	17.6431	64.5991

## Sheet: Fig. 4g
	Radial distribution function for AO-PIM-1
Distance	ion and AO functional groups
Å	K	Na	Li	Mg
0.05	0	0	0	0
0.15	0	0	0	0
0.25	0	0	0	0
0.35	0	0	0	0
0.45	0	0	0	0
0.55	0	0	0	0
0.65	0	0	0	0
0.75	0	0	0	0
0.85	0	0	0	0
0.95	0	0	0	0
1.05	0	0	0	0
1.15	0	0	0	0
1.25	0	0	0	0
1.35	0	0	0	0
1.45	0	0	0	0
1.55	0	0	0	0
1.65	0	0	0	0
1.75	0	0	0.0456	0.1396
1.85	0	0	4.87962	16.715
1.95	0	0	25.5483	46.6449
2.05	0	0	29.059	21.645
2.15	0	0.53732	15.3795	4.32007
2.25	0	7.15454	6.29767	0.91882
2.35	0	16.9179	2.39473	0.32704
2.45	0.05553	15.3644	0.93323	0.17562
2.55	1.3864	8.70268	0.34143	0.06122
2.65	6.04746	4.3163	0.12876	0.0168
2.75	9.76991	2.0857	0.04472	0.00585
2.85	9.57612	1.12072	0.01539	0.00272
2.95	7.28316	0.68084	0.01183	0.00678
3.05	5.21202	0.43352	0.01106	0.02298
3.15	3.79263	0.33281	0.01556	0.03566
3.25	2.79838	0.24624	0.04176	0.08027
3.35	1.90638	0.25064	0.08975	0.13467
3.45	1.36242	0.23018	0.18963	0.18458
3.55	1.00636	0.26842	0.28935	0.24219
3.65	0.7023	0.33617	0.4492	0.37575
3.75	0.56262	0.38083	0.63887	0.58875
3.85	0.50579	0.50474	0.80451	0.88982
3.95	0.46389	0.58627	0.93016	1.07167
4.05	0.45933	0.71002	1.04615	1.12503
4.15	0.47015	0.82851	1.06721	1.13697
4.25	0.51924	0.98576	1.1055	1.10246
4.35	0.5301	1.03246	1.16249	1.24561
4.45	0.59708	1.06997	1.19846	1.5674
4.55	0.64519	1.09616	1.24437	1.85539
4.65	0.67496	1.06844	1.24583	1.84975
4.75	0.76537	1.08837	1.17601	1.62238
4.85	0.75587	1.07098	1.08863	1.37846
4.95	0.78611	1.05766	0.96378	1.26917
5.05	0.77823	0.99069	0.94934	1.17286
5.15	0.77345	0.95755	0.9752	1.10468
5.25	0.78727	0.90658	1.04484	1.00522
5.35	0.7576	0.85999	1.14305	0.87243
5.45	0.75649	0.79625	1.18417	0.72976
5.55	0.73741	0.7569	1.14379	0.6587
5.65	0.70133	0.75301	1.129	0.58501
5.75	0.68051	0.7308	1.07139	0.53518
5.85	0.68775	0.74745	1.01832	0.51683
5.95	0.71024	0.70169	1.02923	0.53688
6.05	0.70395	0.71102	0.99288	0.57568
6.15	0.74451	0.7134	1.02053	0.60623
6.25	0.73491	0.76145	1.00188	0.58265
6.35	0.72794	0.77118	0.98498	0.58547
6.45	0.73065	0.8156	0.9856	0.62842
6.55	0.73165	0.80502	1.00543	0.69839
6.65	0.74264	0.82907	1.01067	0.79475
6.75	0.713	0.8297	1.03532	0.87445
6.85	0.73102	0.81297	1.06658	0.8876
6.95	0.72961	0.83679	1.0425	0.91323
7.05	0.70354	0.79999	0.97024	0.89804
7.15	0.68589	0.81321	0.93107	0.85723
7.25	0.70149	0.82138	0.88793	0.8221
7.35	0.71503	0.82339	0.85359	0.80098
7.45	0.7264	0.82473	0.84421	0.80061
7.55	0.74107	0.80431	0.83193	0.79816
7.65	0.76626	0.81913	0.82025	0.82468
7.75	0.76906	0.80056	0.82994	0.83852
7.85	0.79612	0.77911	0.81287	0.88154
7.95	0.83436	0.7816	0.79173	0.88435
8.05	0.84748	0.77538	0.76572	0.87981
8.15	0.85726	0.78144	0.73476	0.89109
8.25	0.87449	0.77377	0.71889	0.8498
8.35	0.88055	0.77599	0.70135	0.83517
8.45	0.9225	0.77176	0.69556	0.84949
8.55	0.94128	0.79429	0.67918	0.85989
8.65	0.97539	0.79058	0.6791	0.85698
8.75	1.00654	0.79924	0.69218	0.87352
8.85	1.0158	0.81841	0.72197	0.87996
8.95	1.04548	0.84345	0.74585	0.86971
9.05	1.0756	0.8557	0.7888	0.86409
9.15	1.08275	0.87087	0.80994	0.88371
9.25	1.09159	0.88749	0.8299	0.89564
9.35	1.11396	0.91909	0.87801	0.92052
9.45	1.09399	0.93967	0.90259	0.96314
9.55	1.09874	0.94981	0.89854	0.98382
9.65	1.07783	0.95769	0.9123	1.00582
9.75	1.0496	0.99341	0.92323	1.02686
9.85	1.01107	0.99797	0.95959	1.03423
9.95	0.99429	0.97875	0.98979	1.0201
10.05	0.96118	1.00494	0.99785	0.9772
10.15	0.92924	0.99545	1.00176	0.96441
10.25	0.89547	0.96896	0.99491	0.91516
10.35	0.88773	0.98429	0.98271	0.88627
10.45	0.87326	0.97391	1.00008	0.88533
10.55	0.86504	0.95941	1.01655	0.86789
10.65	0.86664	0.95474	1.05414	0.84439
10.75	0.87758	0.92828	1.04079	0.81938
10.85	0.87897	0.90733	1.02332	0.79495
10.95	0.86812	0.88529	1.0003	0.81665
11.05	0.89616	0.88059	1.00239	0.81359
11.15	0.89482	0.8768	1.0001	0.84568
11.25	0.90603	0.86838	0.98763	0.85984
11.35	0.9071	0.86403	0.96922	0.87714
11.45	0.89172	0.85486	0.96442	0.91014
11.55	0.90478	0.84741	0.95556	0.93225
11.65	0.90476	0.85521	0.94259	0.94294
11.75	0.8868	0.86014	0.93497	0.98121
11.85	0.9046	0.85874	0.92099	0.97816
11.95	0.91951	0.86367	0.92041	0.97988
12.05	0.92085	0.86821	0.90814	0.97912
12.15	0.9202	0.8717	0.92508	0.94669
12.25	0.9046	0.86312	0.93233	0.91822
12.35	0.9142	0.87871	0.91705	0.92256
12.45	0.90526	0.88195	0.92552	0.91973
12.55	0.90905	0.87069	0.92521	0.93762
12.65	0.9077	0.88131	0.94165	0.947
12.75	0.90714	0.88489	0.96163	0.95012
12.85	0.91533	0.88945	0.97753	0.95968
12.95	0.91684	0.8894	0.98709	0.95498
13.05	0.92407	0.86995	0.99909	0.94789
13.15	0.92982	0.87151	1.02349	0.94773
13.25	0.92821	0.86461	1.02255	0.9475
13.35	0.94491	0.86232	1.01249	0.95996
13.45	0.94242	0.87027	1.03013	0.97166
13.55	0.92424	0.84561	1.02583	0.99199
13.65	0.92299	0.85024	1.03196	1.02598
13.75	0.9211	0.85183	1.02996	1.02
13.85	0.90561	0.85466	1.0289	1.04353
13.95	0.90104	0.861	1.04042	1.01616
14.05	0.89783	0.86707	1.03192	1.00645
14.15	0.89662	0.85749	1.04394	0.97228
14.25	0.90105	0.86698	1.05197	0.96035
14.35	0.88339	0.88587	1.07438	0.93223
14.45	0.88341	0.88601	1.06953	0.92403
14.55	0.87271	0.87429	1.09058	0.91851
14.65	0.87347	0.87505	1.11192	0.91928
14.75	0.88039	0.88812	1.10628	0.91024
14.85	0.86629	0.8926	1.10264	0.92551
14.95	0.86329	0.88792	1.08192	0.93246
15.05	0.85399	0.9	1.08641	0.95423

## Sheet: Fig. 4h
Time	Mean square displacement
ns	K+	Na+	Li+	Mg2+			Cation self-diffusion coefficient
0	0	0	0	0			× 10-12 m2 s-1
10000	1.05225	0.5691	0.34009	0.19759		K	6.85e-12
20000	1.70383	0.91671	0.53392	0.28173		Na	4.64e-12
30000	2.25659	1.23384	0.67528	0.34748		Li	1.45e-12
40000	2.71566	1.4282	0.75097	0.39788		Mg	2.22e-13
50000	3.09561	1.58048	0.81974	0.4274
60000	3.47721	1.7396	0.88227	0.45905
70000	3.82932	1.89541	0.93421	0.49439
80000	4.20916	2.07244	0.99752	0.52509
90000	4.45291	2.22969	1.08919	0.54518
100000	4.7101	2.37345	1.15307	0.55633
110000	4.99242	2.52036	1.22487	0.56992
120000	5.28428	2.67047	1.29402	0.59074
130000	5.60866	2.78162	1.34684	0.60273
140000	5.90615	2.93557	1.40414	0.61924
150000	6.16044	3.1021	1.45199	0.63481
160000	6.38053	3.25336	1.50512	0.65131
170000	6.5684	3.39122	1.55839	0.67686
180000	6.78914	3.50404	1.62434	0.70354
190000	6.96713	3.64119	1.69041	0.72243
200000	7.136	3.76731	1.75563	0.74272
210000	7.29229	3.88721	1.80336	0.76008
220000	7.46491	4.0036	1.84676	0.78113
230000	7.60888	4.11057	1.89606	0.79824
240000	7.73314	4.20239	1.94859	0.81416
250000	7.9123	4.30881	1.99321	0.83294
260000	8.05494	4.39764	2.05156	0.84503
270000	8.20733	4.4841	2.09359	0.85633
280000	8.3856	4.55187	2.14792	0.86569
290000	8.53584	4.6298	2.19535	0.87723
300000	8.68108	4.70886	2.2572	0.89415
310000	8.78244	4.78604	2.31119	0.91051
320000	8.87251	4.86572	2.36424	0.9303
330000	8.98159	4.93571	2.41916	0.94529
340000	9.08007	5.00658	2.46883	0.96047
350000	9.17219	5.07712	2.51657	0.97495
360000	9.2331	5.14971	2.56046	0.98666
370000	9.27674	5.2292	2.61024	0.99905
380000	9.32471	5.30103	2.65334	1.00932
390000	9.37153	5.35771	2.68667	1.02065
400000	9.41368	5.41429	2.72441	1.03142
410000	9.47323	5.47086	2.76093	1.04113
420000	9.55568	5.52116	2.81106	1.04694
430000	9.63777	5.58892	2.85236	1.04993
440000	9.72183	5.66345	2.88836	1.05477
450000	9.83001	5.73483	2.92738	1.06062
460000	9.94674	5.79068	2.9715	1.06685
470000	10.0707	5.84487	3.00913	1.07303
480000	10.1836	5.89917	3.04518	1.07906
490000	10.2894	5.95701	3.08779	1.08297
500000	10.4085	6.0077	3.12476	1.08669
510000	10.526	6.06334	3.15219	1.09113
520000	10.6405	6.11841	3.18164	1.09682
530000	10.7642	6.17579	3.21713	1.10228
540000	10.8759	6.25033	3.26026	1.10798
550000	11.0022	6.33822	3.29598	1.11419
560000	11.1594	6.41724	3.3376	1.11937
570000	11.3118	6.48203	3.37662	1.12417
580000	11.4571	6.54356	3.41608	1.131
590000	11.593	6.60586	3.44779	1.13858
600000	11.7385	6.67227	3.47339	1.14262
610000	11.8743	6.75552	3.49793	1.14601
620000	11.9969	6.83449	3.51497	1.1518
630000	12.1261	6.91798	3.53487	1.15797
640000	12.2796	6.99031	3.55164	1.16525
650000	12.4276	7.05165	3.56604	1.17486
660000	12.5598	7.11824	3.57494	1.18177
670000	12.6845	7.194	3.58891	1.19035
680000	12.8078	7.25998	3.60497	1.20052
690000	12.9336	7.32543	3.61953	1.20856
700000	13.0727	7.39649	3.63754	1.21816
710000	13.1963	7.47239	3.65392	1.22575
720000	13.3144	7.54158	3.66566	1.23464
730000	13.4383	7.61647	3.68254	1.24241
740000	13.5623	7.69144	3.70105	1.25055
750000	13.6863	7.77245	3.72086	1.26012
760000	13.8097	7.84972	3.73966	1.26865
770000	13.9319	7.92664	3.75852	1.27667
780000	14.0655	8.00555	3.77471	1.28664
790000	14.2054	8.09179	3.7992	1.29303
800000	14.3381	8.1694	3.81986	1.30171
810000	14.4864	8.24806	3.84483	1.31013
820000	14.6504	8.32405	3.86926	1.31909
830000	14.816	8.40381	3.8924	1.32781
840000	14.9805	8.4845	3.91841	1.33764
850000	15.1428	8.56409	3.94583	1.34586
860000	15.2749	8.62049	3.97156	1.35597
870000	15.4032	8.69692	3.99399	1.36646
880000	15.5154	8.76421	4.02095	1.37655
890000	15.6223	8.82942	4.0413	1.38303
900000	15.7449	8.8949	4.06657	1.39139
910000	15.8631	8.95425	4.09657	1.39829
920000	15.9883	9.00561	4.12606	1.40496
930000	16.1249	9.05565	4.15039	1.41003
940000	16.2452	9.10567	4.18404	1.41719
950000	16.3867	9.16257	4.21819	1.42185
960000	16.5366	9.21946	4.25656	1.42614
970000	16.6889	9.26925	4.29345	1.43084
980000	16.8291	9.31771	4.33065	1.43601
990000	16.9812	9.36562	4.36385	1.44118
1000000	17.1558	9.4142	4.39924	1.44645
1010000	17.3204	9.4551	4.43302	1.45332
1020000	17.4916	9.49897	4.46178	1.4595
1030000	17.6595	9.53613	4.49144	1.46623
1040000	17.8271	9.56966	4.51606	1.47175
1050000	17.985	9.60795	4.53989	1.47726
1060000	18.1553	9.65365	4.56372	1.48153
1070000	18.3162	9.69851	4.58731	1.4874
1080000	18.4698	9.74699	4.60936	1.49342
1090000	18.6211	9.79604	4.63282	1.4984
1100000	18.7883	9.84621	4.65541	1.503
1110000	18.9451	9.893	4.67687	1.5085
1120000	19.1018	9.9328	4.69974	1.51171
1130000	19.2472	9.97999	4.71879	1.51535
1140000	19.3933	10.0248	4.73857	1.51875
1150000	19.5479	10.0701	4.75678	1.52238
1160000	19.6986	10.1106	4.77447	1.52733
1170000	19.8419	10.1494	4.79438	1.52988
1180000	19.9803	10.1887	4.81786	1.53352
1190000	20.1242	10.219	4.84047	1.53677
1200000	20.2581	10.2539	4.86107	1.53936
1210000	20.4035	10.2931	4.88046	1.54276
1220000	20.5362	10.3377	4.9018	1.54583
1230000	20.6689	10.3808	4.92143	1.54855
1240000	20.7954	10.4197	4.93637	1.5509
1250000	20.923	10.4609	4.95231	1.55315
1260000	21.0352	10.502	4.96949	1.55618
1270000	21.1474	10.5485	4.9861	1.55987
1280000	21.272	10.5982	5.0019	1.56319
1290000	21.3839	10.6411	5.01713	1.56585
1300000	21.4995	10.6877	5.03116	1.56967
1310000	21.6163	10.7375	5.0506	1.5734
1320000	21.7367	10.7874	5.06888	1.57697
1330000	21.8611	10.8432	5.08605	1.58058
1340000	21.9767	10.8939	5.10395	1.58353
1350000	22.0823	10.9441	5.12449	1.58631
1360000	22.1777	10.9966	5.14532	1.58919
1370000	22.2716	11.0441	5.16534	1.59194
1380000	22.3738	11.0922	5.18294	1.59492
1390000	22.4847	11.1367	5.19817	1.59817
1400000	22.5995	11.1827	5.21272	1.60241
1410000	22.7101	11.2257	5.23056	1.60645
1420000	22.8097	11.2721	5.25034	1.60996
1430000	22.9114	11.321	5.26594	1.61309
1440000	23.029	11.3627	5.284	1.61688
1450000	23.1506	11.4059	5.3015	1.61986
1460000	23.278	11.4466	5.31587	1.62275
1470000	23.397	11.4856	5.33115	1.62537
1480000	23.5127	11.5228	5.34563	1.62667
1490000	23.6256	11.5634	5.36223	1.62816
1500000	23.7379	11.6162	5.37793	1.62793
1510000	23.8453	11.6698	5.39099	1.62918
1520000	23.953	11.7247	5.40449	1.63033
1530000	24.0748	11.7735	5.41985	1.63177
1540000	24.1933	11.8275	5.43172	1.63284
1550000	24.3041	11.8839	5.4459	1.63473
1560000	24.4309	11.9414	5.45832	1.63688
1570000	24.5609	12.0029	5.46975	1.63866
1580000	24.687	12.0596	5.48147	1.63974
1590000	24.8219	12.1153	5.49676	1.64054
1600000	24.9579	12.1644	5.51497	1.643
1610000	25.0932	12.2143	5.53425	1.64628
1620000	25.23	12.2573	5.55532	1.6495
1630000	25.3563	12.2991	5.5733	1.65274
1640000	25.4754	12.3431	5.58874	1.65694
1650000	25.5897	12.3862	5.60768	1.66107
1660000	25.6987	12.4343	5.63051	1.66396
1670000	25.8154	12.4748	5.65123	1.66857
1680000	25.9352	12.5135	5.67098	1.67256
1690000	26.0478	12.5502	5.68653	1.67692
1700000	26.1555	12.5881	5.70541	1.68233
1710000	26.2653	12.6287	5.72663	1.68672
1720000	26.3788	12.6703	5.74812	1.69126
1730000	26.4861	12.7127	5.76937	1.69585
1740000	26.5892	12.7554	5.78983	1.70074
1750000	26.6839	12.7964	5.80794	1.70647
1760000	26.7799	12.8349	5.82758	1.71099
1770000	26.8607	12.8746	5.84569	1.7158
1780000	26.9402	12.9112	5.86718	1.72043
1790000	27.0342	12.9484	5.88661	1.72356
1800000	27.1277	12.9875	5.90463	1.72647
1810000	27.222	13.0274	5.92529	1.73093
1820000	27.3134	13.0701	5.94851	1.7349
1830000	27.4141	13.1108	5.96847	1.73946
1840000	27.5174	13.1555	5.98691	1.7447
1850000	27.6138	13.1985	6.0047	1.74929
1860000	27.712	13.2402	6.02037	1.75235
1870000	27.81	13.2816	6.03314	1.7569
1880000	27.9081	13.3317	6.04887	1.76076
1890000	28.0023	13.3711	6.06109	1.76577
1900000	28.1001	13.417	6.07275	1.76961
1910000	28.2023	13.4593	6.08478	1.77319
1920000	28.3097	13.5015	6.09572	1.77685
1930000	28.419	13.5438	6.10599	1.7808
1940000	28.5292	13.587	6.11715	1.78462
1950000	28.6305	13.6308	6.13238	1.78924
1960000	28.7222	13.673	6.15004	1.79427
1970000	28.8245	13.7178	6.16294	1.79729
1980000	28.9329	13.7607	6.17736	1.79996
1990000	29.0383	13.8035	6.19185	1.80225
2000000	29.1461	13.8471	6.20613	1.80518
2010000	29.2549	13.8856	6.21888	1.80823
2020000	29.3611	13.9287	6.23018	1.81096
2030000	29.4585	13.9742	6.24222	1.81481
2040000	29.5723	14.0156	6.2573	1.81789
2050000	29.679	14.0555	6.26994	1.8211
2060000	29.7891	14.0993	6.28036	1.82332
2070000	29.9	14.1387	6.29302	1.82683
2080000	30.0099	14.1761	6.3051	1.82981
2090000	30.1182	14.214	6.31285	1.83313
2100000	30.2229	14.2502	6.3195	1.83543
2110000	30.332	14.2882	6.32666	1.83857
2120000	30.4476	14.3251	6.3373	1.84123
2130000	30.5614	14.3701	6.34694	1.84371
2140000	30.6655	14.4117	6.3561	1.8466
2150000	30.7725	14.4525	6.36483	1.84969
2160000	30.8747	14.4981	6.37266	1.85133
2170000	30.9803	14.5352	6.38032	1.85326
2180000	31.0873	14.5729	6.39129	1.85528
2190000	31.1889	14.6115	6.39948	1.85812
2200000	31.2993	14.6549	6.40665	1.85984
2210000	31.407	14.6995	6.41441	1.86149
2220000	31.5247	14.7423	6.42096	1.86317
2230000	31.63	14.7882	6.42662	1.86471
2240000	31.7437	14.8349	6.43393	1.86643
2250000	31.8515	14.8768	6.44057	1.86815
2260000	31.9536	14.9196	6.44895	1.87059
2270000	32.0617	14.9631	6.45711	1.87273
2280000	32.1685	15.0122	6.46184	1.87381
2290000	32.2684	15.0566	6.46684	1.87627
2300000	32.3666	15.0968	6.47329	1.87811
2310000	32.4709	15.1348	6.47875	1.87938
2320000	32.5791	15.1656	6.48418	1.88063
2330000	32.6783	15.1963	6.49054	1.88209
2340000	32.7841	15.2263	6.49844	1.88373
2350000	32.9021	15.2577	6.50404	1.88579
2360000	33.0167	15.2913	6.50951	1.88732
2370000	33.1305	15.3213	6.51518	1.88983
2380000	33.2351	15.35	6.5223	1.89165
2390000	33.3363	15.3804	6.52963	1.89296
2400000	33.4284	15.4096	6.53674	1.89503
2410000	33.5257	15.438	6.54561	1.8979
2420000	33.624	15.4718	6.55664	1.90053
2430000	33.7218	15.5019	6.56775	1.90372
2440000	33.8165	15.5352	6.57621	1.906
2450000	33.909	15.5644	6.58515	1.90835
2460000	34.0019	15.5932	6.59457	1.91078
2470000	34.101	15.6232	6.60466	1.91375
2480000	34.193	15.6516	6.61357	1.91652
2490000	34.2867	15.6836	6.62421	1.91928
2500000	34.3849	15.7157	6.63585	1.92235
2510000	34.4749	15.7487	6.64411	1.92575
2520000	34.5633	15.7861	6.65197	1.92848
2530000	34.6503	15.8261	6.66029	1.93163
2540000	34.7391	15.8566	6.66901	1.93467
2550000	34.8189	15.893	6.67615	1.93807
2560000	34.9	15.9304	6.6829	1.9415
2570000	34.9798	15.9663	6.68856	1.945
2580000	35.0622	16.0046	6.69482	1.94904
2590000	35.1427	16.0475	6.70098	1.95286
2600000	35.2251	16.089	6.70777	1.95592
2610000	35.3053	16.1302	6.71562	1.95917
2620000	35.3814	16.1696	6.72351	1.96325
2630000	35.4629	16.2118	6.73247	1.96725
2640000	35.548	16.2515	6.74169	1.97104
2650000	35.6285	16.2911	6.75221	1.97438
2660000	35.7056	16.3284	6.76425	1.97802
2670000	35.7791	16.3657	6.77519	1.98151
2680000	35.8537	16.4064	6.78813	1.98561
2690000	35.9298	16.4427	6.8012	1.98906
2700000	36.0084	16.4751	6.81576	1.99281
2710000	36.0974	16.5102	6.82869	1.99655
2720000	36.1964	16.5434	6.84254	1.99997
2730000	36.2969	16.5811	6.85896	2.0036
2740000	36.398	16.6135	6.87649	2.00723
2750000	36.4975	16.6482	6.89437	2.00999
2760000	36.5958	16.6861	6.91164	2.01328
2770000	36.6946	16.7246	6.92565	2.01625
2780000	36.7905	16.7595	6.94021	2.01935
2790000	36.8937	16.7947	6.95477	2.02212
2800000	36.9959	16.8262	6.9696	2.02502
2810000	37.0926	16.8589	6.98584	2.02827
2820000	37.1848	16.8966	7.00225	2.03114
2830000	37.2741	16.931	7.01855	2.03458
2840000	37.3644	16.9625	7.03129	2.03791
2850000	37.4494	16.997	7.04375	2.04106
2860000	37.5409	17.0325	7.05379	2.0442
2870000	37.6399	17.067	7.06574	2.04643
2880000	37.7395	17.1021	7.07693	2.04932
2890000	37.8377	17.1366	7.08675	2.05172
2900000	37.9395	17.1683	7.09728	2.05444
2910000	38.0368	17.1986	7.10755	2.05654
2920000	38.1262	17.2283	7.11713	2.05986
2930000	38.2171	17.2563	7.12695	2.06318
2940000	38.3055	17.2834	7.13685	2.06565
2950000	38.3908	17.3104	7.14652	2.0678
2960000	38.4768	17.339	7.15492	2.07062
2970000	38.5694	17.3696	7.16299	2.07329
2980000	38.6638	17.4012	7.17241	2.07597
2990000	38.7498	17.4309	7.18193	2.07893
3000000	38.8387	17.4615	7.19079	2.08198
3010000	38.9217	17.4906	7.19951	2.08546
3020000	39.0053	17.5211	7.2066	2.08837
3030000	39.0909	17.5535	7.21623	2.09183
3040000	39.1766	17.5875	7.22577	2.09602
3050000	39.266	17.6262	7.23381	2.09968
3060000	39.352	17.6609	7.24185	2.10292
3070000	39.4433	17.6929	7.25092	2.10621
3080000	39.5298	17.7271	7.25867	2.10962
3090000	39.6157	17.7587	7.26474	2.11277
3100000	39.7079	17.786	7.26933	2.11652
3110000	39.7988	17.8106	7.27469	2.12077
3120000	39.8851	17.8322	7.27877	2.12512
3130000	39.9787	17.8513	7.28161	2.12941
3140000	40.0638	17.8705	7.2847	2.13368
3150000	40.1483	17.8895	7.29112	2.13808
3160000	40.2378	17.9068	7.2972	2.14269
3170000	40.3297	17.9233	7.30199	2.1468
3180000	40.4284	17.9419	7.30597	2.15158
3190000	40.5238	17.9576	7.30909	2.15585
3200000	40.6224	17.9783	7.31444	2.16017
3210000	40.7272	18.0028	7.31843	2.16444
3220000	40.8247	18.0264	7.32453	2.16877
3230000	40.9283	18.0477	7.33029	2.17237
3240000	41.0305	18.0687	7.3367	2.17577
3250000	41.125	18.0921	7.34323	2.17942
3260000	41.224	18.116	7.34892	2.1832
3270000	41.3258	18.1395	7.35107	2.18698
3280000	41.4301	18.1665	7.35645	2.19041
3290000	41.5264	18.1943	7.36159	2.19349
3300000	41.6234	18.2196	7.36538	2.19671
3310000	41.7193	18.2433	7.37029	2.19947
3320000	41.8123	18.2687	7.37251	2.20308
3330000	41.9054	18.2928	7.3745	2.20667
3340000	41.999	18.3141	7.37757	2.21012
3350000	42.0925	18.3382	7.38115	2.21334
3360000	42.1895	18.3591	7.38239	2.21657
3370000	42.2901	18.3784	7.38661	2.21999
3380000	42.3911	18.3962	7.38917	2.22333
3390000	42.4954	18.416	7.39034	2.22646
3400000	42.6013	18.4373	7.3916	2.22914
3410000	42.7024	18.4586	7.39203	2.23253
3420000	42.8045	18.4763	7.39283	2.23598
3430000	42.9092	18.4949	7.39342	2.23963
3440000	43.0136	18.5139	7.39473	2.24328
3450000	43.1248	18.5296	7.39712	2.24673
3460000	43.2349	18.5442	7.40022	2.24999
3470000	43.3431	18.5568	7.40359	2.2535
3480000	43.4479	18.5707	7.40762	2.25718
3490000	43.5492	18.5838	7.41136	2.26063
3500000	43.6453	18.5989	7.41622	2.2641
3510000	43.7458	18.6139	7.42021	2.26716
3520000	43.8428	18.6283	7.42494	2.27064
3530000	43.9446	18.6423	7.42903	2.27424
3540000	44.041	18.655	7.43486	2.27756
3550000	44.1376	18.668	7.44078	2.28075
3560000	44.2325	18.6801	7.44692	2.2839
3570000	44.3332	18.6944	7.4544	2.2869
3580000	44.4265	18.7108	7.46254	2.29017
3590000	44.5171	18.7269	7.46968	2.29295
3600000	44.6023	18.7424	7.47588	2.29609
3610000	44.6898	18.7577	7.48508	2.29928
3620000	44.7763	18.7749	7.49373	2.30254
3630000	44.8615	18.7934	7.50215	2.30599
3640000	44.9464	18.8142	7.51186	2.30926
3650000	45.0373	18.8367	7.52006	2.31285
3660000	45.1282	18.8594	7.52558	2.31618
3670000	45.2172	18.8786	7.53087	2.3193
3680000	45.3099	18.899	7.53609	2.32302
3690000	45.3978	18.9183	7.54077	2.32692
3700000	45.482	18.9369	7.54358	2.3305
3710000	45.5695	18.9512	7.54676	2.33486
3720000	45.6517	18.9639	7.54972	2.33763
3730000	45.7371	18.9756	7.55237	2.34027
3740000	45.8223	18.9912	7.55557	2.34289
3750000	45.9092	19.0042	7.55863	2.34567
3760000	45.9983	19.0207	7.56225	2.34869
3770000	46.0807	19.0353	7.56642	2.35126
3780000	46.1698	19.0486	7.57122	2.35346
3790000	46.2609	19.0662	7.57538	2.35672
3800000	46.3482	19.088	7.58109	2.35933
3810000	46.4363	19.104	7.58664	2.3617
3820000	46.5233	19.12	7.59192	2.36492
3830000	46.6068	19.1389	7.59582	2.36766
3840000	46.6947	19.1596	7.59795	2.36994
3850000	46.7845	19.178	7.60091	2.37274
3860000	46.8711	19.1973	7.603	2.37572
3870000	46.9571	19.2171	7.60528	2.37803
3880000	47.0497	19.2368	7.6093	2.38117
3890000	47.1496	19.2541	7.61388	2.38395
3900000	47.2491	19.2713	7.61792	2.38695
3910000	47.3465	19.2902	7.62232	2.38956
3920000	47.4435	19.3095	7.62755	2.39268
3930000	47.5299	19.3253	7.63238	2.39572
3940000	47.6185	19.3417	7.63613	2.39804
3950000	47.7035	19.3607	7.63999	2.40094
3960000	47.7947	19.3805	7.64422	2.40384
3970000	47.8822	19.4012	7.64715	2.40635
3980000	47.9679	19.4244	7.65014	2.40924
3990000	48.0517	19.4452	7.65399	2.4119
4000000	48.1336	19.4715	7.65742	2.41457
4010000	48.215	19.4965	7.66043	2.41712
4020000	48.2945	19.5248	7.66284	2.42021
4030000	48.3749	19.5547	7.66587	2.42292
4040000	48.4541	19.5882	7.66912	2.42496
4050000	48.5336	19.6164	7.67119	2.42724
4060000	48.6171	19.6461	7.67315	2.42942
4070000	48.7011	19.6731	7.67463	2.43208
4080000	48.7768	19.6978	7.67664	2.43478
4090000	48.8626	19.7227	7.67714	2.43762
4100000	48.9547	19.75	7.67862	2.44051
4110000	49.0446	19.7757	7.67874	2.44285
4120000	49.1377	19.8012	7.67963	2.44577
4130000	49.2261	19.8266	7.67953	2.44869
4140000	49.3221	19.8524	7.68022	2.45146
4150000	49.4139	19.8796	7.68181	2.45494
4160000	49.5007	19.9048	7.68212	2.45767
4170000	49.5796	19.9293	7.68323	2.46087
4180000	49.6656	19.9548	7.68412	2.46372
4190000	49.7529	19.9813	7.68631	2.46707
4200000	49.835	20.0048	7.68685	2.47031
4210000	49.9148	20.0255	7.68846	2.47351
4220000	49.9932	20.0446	7.68885	2.47665
4230000	50.0696	20.0632	7.68875	2.47999
4240000	50.1521	20.0823	7.68966	2.4825
4250000	50.2313	20.1013	7.69184	2.48561
4260000	50.3155	20.1236	7.69375	2.48833
4270000	50.3974	20.146	7.69582	2.49133
4280000	50.4796	20.1669	7.69826	2.49465
4290000	50.5631	20.1892	7.70058	2.49797
4300000	50.6441	20.2113	7.70435	2.50143
4310000	50.7228	20.2352	7.70737	2.50436
4320000	50.8024	20.2594	7.7109	2.50749
4330000	50.8839	20.2863	7.71481	2.5104
4340000	50.9606	20.3104	7.71978	2.51338
4350000	51.0451	20.3314	7.72654	2.51614
4360000	51.1269	20.3515	7.73419	2.51897
4370000	51.2092	20.3711	7.74175	2.52202
4380000	51.2926	20.3919	7.74869	2.52485
4390000	51.3726	20.4138	7.75682	2.52829
4400000	51.4551	20.433	7.76479	2.53132
4410000	51.5398	20.4548	7.7733	2.5338
4420000	51.6229	20.4758	7.78188	2.53685
4430000	51.7106	20.4972	7.79039	2.53944
4440000	51.8087	20.5215	7.79991	2.54182
4450000	51.9032	20.5461	7.80994	2.54377
4460000	52.0016	20.5705	7.82004	2.54669
4470000	52.1042	20.5946	7.83125	2.54918
4480000	52.2057	20.618	7.83956	2.55143
4490000	52.3035	20.6428	7.84809	2.55365
4500000	52.403	20.6668	7.85749	2.55631
4510000	52.4985	20.6902	7.86653	2.55887
4520000	52.5856	20.7125	7.87441	2.56115
4530000	52.677	20.732	7.88204	2.56306
4540000	52.7741	20.7493	7.89017	2.56543
4550000	52.8649	20.7655	7.89782	2.56806
4560000	52.9583	20.7848	7.90664	2.57077
4570000	53.0507	20.8028	7.9166	2.57331
4580000	53.1446	20.8242	7.92554	2.57621
4590000	53.2345	20.848	7.93365	2.57889
4600000	53.3252	20.874	7.94106	2.58151
4610000	53.4169	20.8964	7.94782	2.58355
4620000	53.5048	20.92	7.95523	2.58606
4630000	53.5914	20.9433	7.96219	2.58866
4640000	53.6721	20.9688	7.96853	2.59103
4650000	53.7512	20.9932	7.97578	2.59348
4660000	53.8291	21.0197	7.9843	2.59568
4670000	53.9092	21.0462	7.99319	2.59788
4680000	53.9852	21.0704	8.00152	2.60046
4690000	54.0624	21.0963	8.00943	2.60266
4700000	54.1396	21.1255	8.01573	2.6053
4710000	54.2156	21.152	8.0206	2.60751
4720000	54.2874	21.1781	8.02701	2.60987
4730000	54.3584	21.2029	8.03353	2.61221
4740000	54.4274	21.2272	8.03898	2.61524
4750000	54.4937	21.2533	8.04475	2.61788
4760000	54.5627	21.2808	8.04954	2.62007
4770000	54.6302	21.3111	8.05313	2.62239
4780000	54.6973	21.3405	8.05812	2.6243
4790000	54.7666	21.3693	8.06367	2.62651
4800000	54.8402	21.3984	8.06932	2.62835
4810000	54.9109	21.4284	8.07393	2.63031
4820000	54.982	21.4587	8.08067	2.6326
4830000	55.0566	21.487	8.08786	2.6349
4840000	55.127	21.5121	8.09513	2.63735
4850000	55.1956	21.5394	8.10099	2.6395
4860000	55.2663	21.5645	8.10791	2.6412
4870000	55.3368	21.592	8.11334	2.64301
4880000	55.405	21.6176	8.11955	2.64516
4890000	55.4749	21.6437	8.12521	2.64714
4900000	55.5431	21.6717	8.13016	2.64917
4910000	55.6142	21.6974	8.13585	2.65123
4920000	55.679	21.7248	8.14159	2.65321
4930000	55.7493	21.7537	8.14712	2.65448
4940000	55.8195	21.7819	8.153	2.65585
4950000	55.8847	21.8087	8.15977	2.65732
4960000	55.9491	21.8339	8.1668	2.65947
4970000	56.0157	21.8615	8.17289	2.66121
4980000	56.0815	21.8883	8.17774	2.66303
4990000	56.15	21.914	8.18185	2.66448
5000000	56.2192	21.9419	8.18762	2.66562
5010000	56.2885	21.9702	8.19213	2.66745
5020000	56.3575	21.9959	8.19766	2.66914
5030000	56.426	22.0241	8.20396	2.67103
5040000	56.4953	22.0513	8.2106	2.67279
5050000	56.5639	22.0782	8.21769	2.67463
5060000	56.6364	22.1021	8.22339	2.6768
5070000	56.7134	22.1257	8.23004	2.67831
5080000	56.7898	22.15	8.23601	2.68001
5090000	56.8613	22.1719	8.24244	2.68203
5100000	56.9345	22.1959	8.24879	2.68362
5110000	57.0061	22.2184	8.25527	2.68546
5120000	57.0828	22.2418	8.26102	2.68754
5130000	57.155	22.2642	8.2694	2.68905
5140000	57.2301	22.2843	8.27874	2.69048
5150000	57.3053	22.3053	8.28731	2.69214
5160000	57.3815	22.3266	8.2961	2.694
5170000	57.4608	22.3505	8.30482	2.69611
5180000	57.5316	22.3746	8.31342	2.69799
5190000	57.6022	22.3971	8.323	2.69945
5200000	57.6766	22.4226	8.33203	2.70099
5210000	57.753	22.4471	8.34159	2.7027
5220000	57.8274	22.4726	8.3494	2.70408
5230000	57.9022	22.4965	8.35822	2.70587
5240000	57.9792	22.5204	8.36767	2.70703
5250000	58.0543	22.5439	8.37602	2.70842
5260000	58.1278	22.5664	8.38366	2.71036
5270000	58.2016	22.5909	8.39085	2.7122
5280000	58.2697	22.6144	8.39936	2.71373
5290000	58.337	22.639	8.40788	2.71485
5300000	58.3989	22.6624	8.41635	2.71673
5310000	58.4632	22.6821	8.42516	2.71846
5320000	58.5248	22.7026	8.43458	2.72014
5330000	58.5867	22.7263	8.44273	2.72177
5340000	58.6445	22.7525	8.45188	2.72371
5350000	58.7027	22.7763	8.46131	2.72525
5360000	58.7581	22.8006	8.47101	2.72683
5370000	58.813	22.8255	8.48026	2.72857
5380000	58.8662	22.8505	8.49017	2.73012
5390000	58.918	22.8762	8.50048	2.73187
5400000	58.9731	22.8985	8.50981	2.73399
5410000	59.0277	22.9193	8.51795	2.73585
5420000	59.0828	22.9386	8.52549	2.73742
5430000	59.1374	22.9587	8.53338	2.73912
5440000	59.1929	22.9771	8.54027	2.74151
5450000	59.2492	22.9989	8.54626	2.74358
5460000	59.3064	23.0187	8.55261	2.74568
5470000	59.361	23.0394	8.5588	2.74761
5480000	59.4183	23.059	8.5657	2.74967
5490000	59.4762	23.0793	8.57244	2.75223
5500000	59.5365	23.0978	8.58033	2.75444
5510000	59.6005	23.1172	8.58723	2.75693
5520000	59.6677	23.138	8.59513	2.75969
5530000	59.7374	23.1591	8.60362	2.76155
5540000	59.8049	23.1809	8.61192	2.76348
5550000	59.8752	23.2035	8.6219	2.76588
5560000	59.9387	23.229	8.63173	2.76783
5570000	60.0026	23.2516	8.64043	2.76986
5580000	60.0646	23.2757	8.64988	2.77172
5590000	60.1296	23.3011	8.65941	2.77358
5600000	60.1937	23.3256	8.66977	2.77542
5610000	60.2589	23.3486	8.67898	2.77748
5620000	60.3187	23.3708	8.68829	2.77931
5630000	60.3809	23.3939	8.69775	2.78135
5640000	60.4435	23.4178	8.70767	2.78297
5650000	60.506	23.4444	8.71662	2.78482
5660000	60.5693	23.47	8.7247	2.78696
5670000	60.6288	23.4965	8.73329	2.78922
5680000	60.6927	23.5237	8.74204	2.79158
5690000	60.7534	23.5506	8.75033	2.79419
5700000	60.8181	23.5761	8.75874	2.7966
5710000	60.8799	23.604	8.76657	2.79845
5720000	60.9422	23.634	8.7742	2.80047
5730000	61.0001	23.66	8.7818	2.80259
5740000	61.0586	23.6843	8.79067	2.80437
5750000	61.1178	23.7093	8.79881	2.80644
5760000	61.1801	23.7335	8.80733	2.80864
5770000	61.2425	23.7589	8.81573	2.81008
5780000	61.3023	23.7814	8.82394	2.81212
5790000	61.367	23.8038	8.83141	2.81422
5800000	61.4331	23.8293	8.83773	2.81636
5810000	61.4966	23.8521	8.84493	2.81828
5820000	61.5575	23.8761	8.85321	2.82004
5830000	61.6163	23.9023	8.862	2.82133
5840000	61.6718	23.928	8.87045	2.82253
5850000	61.7266	23.9524	8.87904	2.82442
5860000	61.7829	23.9769	8.888	2.82612
5870000	61.8398	24.0009	8.89825	2.82796
5880000	61.8974	24.0264	8.90983	2.83014
5890000	61.9533	24.0531	8.92043	2.83213
5900000	62.0112	24.0792	8.93105	2.83408
5910000	62.0678	24.1039	8.94256	2.83636
5920000	62.1287	24.1303	8.95306	2.83869
5930000	62.1879	24.1559	8.96453	2.84068
5940000	62.2458	24.1802	8.9754	2.84266
5950000	62.3008	24.2066	8.98473	2.84455
5960000	62.3546	24.2309	8.9953	2.84635
5970000	62.4064	24.2558	9.00617	2.84865
5980000	62.464	24.281	9.01637	2.8509
5990000	62.5177	24.3077	9.02671	2.85296
6000000	62.5733	24.3343	9.03722	2.85505
6010000	62.6331	24.3615	9.04721	2.85707
6020000	62.6937	24.3883	9.05608	2.85925
6030000	62.752	24.4138	9.06631	2.86169
6040000	62.8088	24.4405	9.0762	2.86394
6050000	62.8665	24.4665	9.08539	2.86617
6060000	62.9244	24.4937	9.09285	2.86797
6070000	62.9837	24.5214	9.10166	2.8697
6080000	63.0477	24.5491	9.1102	2.87169
6090000	63.1129	24.5781	9.12056	2.87399
6100000	63.1742	24.6068	9.12971	2.87591
6110000	63.2313	24.6357	9.13994	2.87779
6120000	63.2898	24.6658	9.15081	2.87995
6130000	63.3473	24.6951	9.15964	2.88214
6140000	63.404	24.7232	9.16881	2.88413
6150000	63.4585	24.7513	9.179	2.88627
6160000	63.5144	24.7792	9.18797	2.88878
6170000	63.5726	24.8077	9.19739	2.89122
6180000	63.6339	24.8383	9.20604	2.89356
6190000	63.6927	24.8671	9.21455	2.89578
6200000	63.7545	24.895	9.22281	2.89807
6210000	63.8198	24.9237	9.23084	2.90011
6220000	63.8799	24.9528	9.23872	2.90233
6230000	63.9412	24.9808	9.24578	2.90457
6240000	64.001	25.0101	9.25425	2.90634
6250000	64.058	25.0389	9.26312	2.90809
6260000	64.1178	25.0656	9.27173	2.90995
6270000	64.1785	25.0948	9.27906	2.91162
6280000	64.2419	25.1212	9.28722	2.91345
6290000	64.301	25.1481	9.29427	2.9153
6300000	64.3578	25.175	9.30084	2.91708
6310000	64.4155	25.1996	9.30741	2.91875
6320000	64.4746	25.2254	9.31341	2.92049
6330000	64.5333	25.2512	9.32035	2.92225
6340000	64.5929	25.279	9.32729	2.92392
6350000	64.6513	25.3069	9.33424	2.92566
6360000	64.7091	25.3317	9.34085	2.92748
6370000	64.7658	25.3587	9.34857	2.92876
6380000	64.8207	25.3854	9.35615	2.9303
6390000	64.8753	25.4142	9.36489	2.93191
6400000	64.9319	25.4412	9.37462	2.93381
6410000	64.9892	25.4696	9.38236	2.93557
6420000	65.0396	25.4976	9.39179	2.93757
6430000	65.0927	25.5269	9.40111	2.93969
6440000	65.1456	25.5573	9.41017	2.94208
6450000	65.2018	25.5867	9.42059	2.94402
6460000	65.2606	25.616	9.43102	2.94599
6470000	65.321	25.6454	9.44058	2.94776
6480000	65.3801	25.6757	9.45017	2.94964
6490000	65.4371	25.7086	9.45975	2.95109
6500000	65.4932	25.7401	9.46852	2.95234
6510000	65.557	25.77	9.47725	2.95368
6520000	65.6189	25.8023	9.4866	2.95523
6530000	65.6818	25.8338	9.49476	2.95713
6540000	65.7451	25.8657	9.50331	2.95886
6550000	65.807	25.8948	9.51102	2.96016
6560000	65.8681	25.9231	9.51792	2.96146
6570000	65.9242	25.9496	9.52462	2.96303
6580000	65.985	25.9759	9.53163	2.96434
6590000	66.048	26.003	9.53928	2.96539
6600000	66.1101	26.029	9.54718	2.96691
6610000	66.1672	26.0545	9.55561	2.96854
6620000	66.2253	26.0789	9.56482	2.96949
6630000	66.2812	26.1048	9.5728	2.97085
6640000	66.3365	26.1302	9.58138	2.97201
6650000	66.3881	26.1557	9.59076	2.97342
6660000	66.4404	26.1816	9.60092	2.9745
6670000	66.4915	26.207	9.61171	2.9756
6680000	66.5427	26.2333	9.62348	2.97714
6690000	66.5897	26.2609	9.63553	2.97852
6700000	66.6408	26.2884	9.64686	2.98019
6710000	66.6931	26.3181	9.65829	2.98165
6720000	66.7457	26.3485	9.67024	2.983
6730000	66.7956	26.3804	9.68135	2.98457
6740000	66.8474	26.4122	9.69237	2.9861
6750000	66.898	26.4459	9.70491	2.98754
6760000	66.9454	26.4768	9.71753	2.98905
6770000	66.9921	26.5066	9.73115	2.99031
6780000	67.038	26.5364	9.74367	2.99161
6790000	67.0849	26.5648	9.75644	2.99261
6800000	67.134	26.5929	9.76895	2.99379
6810000	67.1826	26.6238	9.78145	2.99502
6820000	67.2322	26.6554	9.79379	2.99616
6830000	67.2847	26.6882	9.80659	2.99718
6840000	67.3371	26.7208	9.81941	2.99808
6850000	67.3932	26.7535	9.83068	2.99923
6860000	67.4527	26.7875	9.84317	3.00052
6870000	67.5102	26.8211	9.85357	3.00159
6880000	67.5617	26.8548	9.86298	3.00256
6890000	67.6163	26.8878	9.87339	3.00374
6900000	67.6653	26.9198	9.88379	3.00505
6910000	67.7147	26.9538	9.89531	3.00628
6920000	67.7648	26.9887	9.90608	3.00714
6930000	67.8179	27.0255	9.91733	3.00839
6940000	67.8747	27.0623	9.92854	3.00954
6950000	67.9316	27.0996	9.93932	3.01054
6960000	67.9883	27.135	9.95038	3.01192
6970000	68.0402	27.1708	9.96216	3.01326
6980000	68.0916	27.2061	9.97412	3.01454
6990000	68.1443	27.24	9.98666	3.01588
7000000	68.1961	27.2712	9.99813	3.01703
7010000	68.2486	27.3016	10.0092	3.01822
7020000	68.3016	27.3333	10.0199	3.01971
7030000	68.3529	27.3655	10.031	3.02102
7040000	68.4069	27.3992	10.0412	3.02254
7050000	68.4563	27.4306	10.0515	3.024
7060000	68.5049	27.4628	10.0622	3.02521
7070000	68.5556	27.4929	10.074	3.02639
7080000	68.6025	27.5259	10.0859	3.02749
7090000	68.6479	27.5572	10.0976	3.02882
7100000	68.6963	27.5884	10.1094	3.03053
7110000	68.7489	27.6188	10.1219	3.03192
7120000	68.7999	27.6479	10.1339	3.03315
7130000	68.8516	27.6766	10.147	3.0342
7140000	68.9045	27.7079	10.1588	3.03538
7150000	68.9622	27.7411	10.1714	3.0363
7160000	69.0143	27.7729	10.1828	3.03719
7170000	69.0661	27.8062	10.1945	3.03817
7180000	69.1127	27.8387	10.2065	3.03943
7190000	69.16	27.872	10.2177	3.04059
7200000	69.2118	27.9049	10.2287	3.04166
7210000	69.2643	27.9366	10.2395	3.04246
7220000	69.3181	27.969	10.2507	3.04335
7230000	69.3723	28.0012	10.2635	3.0444
7240000	69.4228	28.0351	10.2759	3.04516
7250000	69.4745	28.0683	10.2884	3.04615
7260000	69.5245	28.1019	10.3009	3.04703
7270000	69.5739	28.1343	10.3135	3.04798
7280000	69.6232	28.167	10.3264	3.04864
7290000	69.6718	28.1999	10.3399	3.04957
7300000	69.7214	28.2332	10.3536	3.05068
7310000	69.7688	28.2643	10.3674	3.05197
7320000	69.8176	28.2958	10.3805	3.05296
7330000	69.8634	28.3297	10.3945	3.05411
7340000	69.9091	28.3657	10.4072	3.05476
7350000	69.9557	28.4001	10.4202	3.05565
7360000	70.0056	28.4329	10.4334	3.05655
7370000	70.0548	28.463	10.4466	3.05726
7380000	70.1013	28.4952	10.4591	3.05795
7390000	70.1468	28.5278	10.4723	3.0587
7400000	70.1906	28.5619	10.4849	3.05953
7410000	70.2334	28.5954	10.4981	3.06024
7420000	70.2753	28.6281	10.5124	3.06097
7430000	70.32	28.66	10.5251	3.06183
7440000	70.3693	28.6929	10.5382	3.06326
7450000	70.4188	28.7276	10.5506	3.06432
7460000	70.4668	28.7609	10.562	3.06508
7470000	70.5142	28.7971	10.5731	3.06609
7480000	70.5617	28.8309	10.5841	3.06707
7490000	70.6076	28.8644	10.5953	3.068
7500000	70.6545	28.8968	10.6064	3.06906
7510000	70.6991	28.9293	10.6181	3.07018
7520000	70.7415	28.9603	10.629	3.07127
7530000	70.7837	28.9902	10.6403	3.07244
7540000	70.8271	29.0212	10.6517	3.07371
7550000	70.8718	29.0509	10.6622	3.07485
7560000	70.9161	29.0798	10.6723	3.07606
7570000	70.9585	29.1102	10.6838	3.07703
7580000	70.9983	29.1399	10.6952	3.07815
7590000	71.0349	29.169	10.7066	3.07899
7600000	71.0729	29.1969	10.7183	3.07993
7610000	71.1072	29.2255	10.7306	3.08058
7620000	71.1379	29.2544	10.7435	3.08147
7630000	71.1711	29.2831	10.7567	3.08223
7640000	71.2045	29.3123	10.7707	3.08344
7650000	71.2388	29.3407	10.7848	3.0841
7660000	71.2755	29.3686	10.7979	3.085
7670000	71.3099	29.3971	10.811	3.08616
7680000	71.3432	29.4248	10.824	3.08704
7690000	71.3776	29.4524	10.8357	3.08834
7700000	71.4146	29.4787	10.8484	3.0898
7710000	71.4464	29.5065	10.8593	3.09106
7720000	71.4776	29.5323	10.87	3.09231
7730000	71.5104	29.5606	10.8804	3.09352
7740000	71.5445	29.5888	10.891	3.09456
7750000	71.5769	29.6163	10.9004	3.09564
7760000	71.6094	29.6427	10.9105	3.09672
7770000	71.6432	29.6694	10.922	3.09831
7780000	71.678	29.6958	10.9342	3.09953
7790000	71.7155	29.7226	10.9455	3.10136
7800000	71.748	29.747	10.9565	3.10271
7810000	71.7833	29.7731	10.9669	3.10409
7820000	71.8191	29.7966	10.9785	3.10538
7830000	71.851	29.822	10.9896	3.10681
7840000	71.8832	29.8483	11.0013	3.10807
7850000	71.9188	29.8738	11.0125	3.10958
7860000	71.9523	29.8996	11.0233	3.11101
7870000	71.9864	29.9252	11.0345	3.1126
7880000	72.0211	29.9515	11.0456	3.11425
7890000	72.0573	29.978	11.0565	3.11597
7900000	72.0911	30.0027	11.0675	3.11768
7910000	72.1242	30.0268	11.079	3.11894
7920000	72.1589	30.0526	11.09	3.12014
7930000	72.1935	30.0781	11.1014	3.12153
7940000	72.2288	30.1075	11.1136	3.12282
7950000	72.2595	30.1349	11.1248	3.12403
7960000	72.2933	30.1632	11.1357	3.12519
7970000	72.3259	30.1906	11.1466	3.12643
7980000	72.3576	30.2194	11.1581	3.12771
7990000	72.3954	30.2496	11.1695	3.129
8000000	72.4304	30.2807	11.1814	3.13035
8010000	72.4681	30.3111	11.1935	3.13168
8020000	72.5053	30.34	11.2045	3.13282
8030000	72.5424	30.3711	11.2155	3.134
8040000	72.5792	30.401	11.2253	3.1351
8050000	72.6183	30.432	11.2348	3.13649
8060000	72.6575	30.4622	11.2454	3.13767
8070000	72.6963	30.4921	11.2556	3.13888
8080000	72.7315	30.5211	11.2655	3.13989
8090000	72.7667	30.5493	11.2743	3.14109
8100000	72.8041	30.577	11.2833	3.14214
8110000	72.8392	30.6054	11.2929	3.14324
8120000	72.8755	30.6321	11.3009	3.14453
8130000	72.9128	30.658	11.3096	3.14615
8140000	72.952	30.684	11.3174	3.14741
8150000	72.9926	30.7105	11.3261	3.14865
8160000	73.0291	30.7361	11.334	3.15002
8170000	73.0687	30.7617	11.3424	3.15142
8180000	73.1034	30.7849	11.3513	3.15264
8190000	73.137	30.81	11.3602	3.15386
8200000	73.1703	30.8327	11.3687	3.15528
8210000	73.2072	30.8566	11.3774	3.15628
8220000	73.2453	30.8806	11.3859	3.15749
8230000	73.2826	30.9048	11.3954	3.15866
8240000	73.322	30.9277	11.4046	3.16016
8250000	73.3593	30.9515	11.4145	3.16127
8260000	73.3994	30.9756	11.4236	3.1624
8270000	73.4372	30.9997	11.4328	3.16379
8280000	73.4758	31.0244	11.4424	3.16498
8290000	73.5123	31.0505	11.4527	3.16627
8300000	73.5511	31.0739	11.463	3.16783
8310000	73.5869	31.096	11.4721	3.16899
8320000	73.6231	31.1172	11.4823	3.17
8330000	73.659	31.1394	11.4922	3.17111
8340000	73.6981	31.1616	11.503	3.17254
8350000	73.7364	31.1848	11.5134	3.17385
8360000	73.7742	31.2077	11.5239	3.17486
8370000	73.8116	31.2312	11.5348	3.17605
8380000	73.851	31.2526	11.5445	3.1773
8390000	73.8922	31.2742	11.5549	3.17861
8400000	73.9338	31.296	11.5659	3.17972
8410000	73.9761	31.3187	11.577	3.18114
8420000	74.0187	31.3419	11.587	3.18258
8430000	74.0618	31.3669	11.5982	3.18387
8440000	74.1093	31.3918	11.6101	3.18525
8450000	74.1524	31.4152	11.6203	3.18669
8460000	74.1983	31.4367	11.631	3.18815
8470000	74.2463	31.4575	11.6411	3.18987
8480000	74.2905	31.4785	11.6511	3.19121
8490000	74.3351	31.4987	11.6616	3.19251
8500000	74.3793	31.5191	11.6729	3.19377
8510000	74.4218	31.5397	11.6838	3.19533
8520000	74.4643	31.5604	11.695	3.19666
8530000	74.5061	31.5831	11.7066	3.198
8540000	74.5483	31.6063	11.7185	3.19924
8550000	74.5918	31.6286	11.7294	3.20057
8560000	74.6286	31.6497	11.7391	3.2018
8570000	74.6637	31.6705	11.7499	3.20282
8580000	74.696	31.6916	11.7609	3.20407
8590000	74.7312	31.7132	11.7713	3.20534
8600000	74.7621	31.734	11.7815	3.20656
8610000	74.792	31.7564	11.7929	3.20768
8620000	74.8247	31.7783	11.8031	3.2089
8630000	74.8585	31.8016	11.8145	3.21014
8640000	74.8899	31.8252	11.8259	3.21094
8650000	74.9209	31.8493	11.8384	3.21219
8660000	74.9532	31.8721	11.8499	3.21339
8670000	74.9859	31.8954	11.8607	3.21468
8680000	75.0155	31.9206	11.8738	3.2161
8690000	75.0466	31.9451	11.8876	3.21732
8700000	75.0782	31.9712	11.9008	3.21879
8710000	75.1126	31.9972	11.9138	3.22019
8720000	75.1488	32.0224	11.9262	3.22176
8730000	75.1832	32.0466	11.9392	3.2231
8740000	75.2177	32.072	11.9518	3.2247
8750000	75.2535	32.0989	11.9651	3.2262
8760000	75.2851	32.1273	11.9788	3.22782
8770000	75.3175	32.1558	11.9916	3.22919
8780000	75.3491	32.1849	12.0035	3.23055
8790000	75.3802	32.2157	12.0151	3.23209
8800000	75.4121	32.2458	12.0267	3.23371
8810000	75.4459	32.2753	12.039	3.2353
8820000	75.4807	32.3023	12.0505	3.23666
8830000	75.5162	32.33	12.0615	3.23781
8840000	75.5512	32.3584	12.0741	3.23914
8850000	75.5884	32.3866	12.0868	3.2405
8860000	75.6271	32.4168	12.0994	3.24194
8870000	75.6635	32.4459	12.1117	3.24352
8880000	75.7056	32.4749	12.124	3.24508
8890000	75.748	32.5024	12.1365	3.24683
8900000	75.7906	32.5272	12.1497	3.24864
8910000	75.8323	32.5529	12.1624	3.25037
8920000	75.8736	32.5811	12.176	3.2517
8930000	75.913	32.6103	12.189	3.2529
8940000	75.9513	32.6371	12.2009	3.25424
8950000	75.99	32.6623	12.213	3.25552
8960000	76.0252	32.6884	12.2253	3.25678
8970000	76.0656	32.7141	12.237	3.25815
8980000	76.1075	32.7402	12.2475	3.25961
8990000	76.1509	32.7663	12.2582	3.261
9000000	76.1922	32.7945	12.2688	3.262
9010000	76.236	32.8228	12.2806	3.26315
9020000	76.2798	32.8504	12.292	3.26459
9030000	76.3233	32.8775	12.304	3.26613
9040000	76.369	32.9044	12.3166	3.26759
9050000	76.4166	32.9309	12.3294	3.26901
9060000	76.4652	32.9569	12.3412	3.27052
9070000	76.5145	32.9843	12.3533	3.27209
9080000	76.559	33.0107	12.3651	3.27357
9090000	76.6043	33.0373	12.3761	3.27528
9100000	76.65	33.0654	12.3869	3.27667
9110000	76.6922	33.0919	12.3974	3.27815
9120000	76.731	33.1189	12.408	3.27967
9130000	76.7706	33.1445	12.4186	3.28113
9140000	76.8107	33.1695	12.4289	3.28266
9150000	76.8523	33.1958	12.4399	3.28413
9160000	76.8941	33.2215	12.4511	3.28537
9170000	76.9364	33.2469	12.4625	3.28661
9180000	76.9788	33.2734	12.4729	3.28788
9190000	77.0222	33.2998	12.483	3.28921
9200000	77.0626	33.3265	12.4929	3.29065
9210000	77.1013	33.3543	12.5024	3.29179
9220000	77.1393	33.3835	12.5117	3.29302
9230000	77.1767	33.4127	12.5203	3.29463
9240000	77.2193	33.4411	12.5296	3.29615
9250000	77.2629	33.4698	12.5395	3.29756
9260000	77.3075	33.4978	12.5496	3.2992
9270000	77.3538	33.5279	12.56	3.30101
9280000	77.3977	33.5554	12.5702	3.3028
9290000	77.4413	33.5819	12.5805	3.30401
9300000	77.4848	33.6106	12.5902	3.3054
9310000	77.5259	33.6387	12.5998	3.30658
9320000	77.5687	33.6653	12.6098	3.30802
9330000	77.6131	33.6924	12.6194	3.30944
9340000	77.6573	33.72	12.6287	3.31076
9350000	77.7022	33.7469	12.6377	3.31215
9360000	77.7467	33.7734	12.647	3.31351
9370000	77.7902	33.8	12.6565	3.31526
9380000	77.8372	33.8271	12.6659	3.3168
9390000	77.8825	33.8531	12.6753	3.31834
9400000	77.9297	33.8781	12.6846	3.32019
9410000	77.9775	33.9058	12.6946	3.32158
9420000	78.0249	33.9343	12.7049	3.32327
9430000	78.071	33.9633	12.7151	3.32483
9440000	78.1195	33.9939	12.7255	3.32627
9450000	78.1684	34.0229	12.7357	3.32782
9460000	78.2151	34.0505	12.7459	3.32908
9470000	78.2643	34.0799	12.7548	3.33042
9480000	78.3111	34.109	12.7646	3.33181
9490000	78.3579	34.1378	12.7739	3.33317
9500000	78.4087	34.1654	12.783	3.3343
9510000	78.459	34.1934	12.7919	3.33542
9520000	78.5094	34.2206	12.8013	3.33648
9530000	78.5576	34.2473	12.8103	3.33759
9540000	78.6074	34.2751	12.8195	3.33875
9550000	78.6555	34.3048	12.8285	3.33994
9560000	78.703	34.3311	12.8374	3.34068
9570000	78.75	34.3583	12.8469	3.34166
9580000	78.8002	34.386	12.8568	3.34259
9590000	78.8498	34.412	12.867	3.34346
9600000	78.8931	34.4412	12.8773	3.34462
9610000	78.9382	34.4717	12.8873	3.34579
9620000	78.9802	34.5007	12.898	3.34671
9630000	79.025	34.5303	12.9088	3.34791
9640000	79.0707	34.5601	12.9189	3.34899
9650000	79.1163	34.5892	12.9288	3.35004
9660000	79.1623	34.6191	12.9382	3.35102
9670000	79.2076	34.6495	12.9473	3.35191
9680000	79.2527	34.6792	12.9563	3.353
9690000	79.2981	34.7094	12.9652	3.35401
9700000	79.3443	34.7392	12.9738	3.35505
9710000	79.3915	34.7687	12.983	3.35616
9720000	79.4376	34.798	12.9916	3.3572
9730000	79.4864	34.8288	12.9993	3.35851
9740000	79.5339	34.8582	13.0071	3.35983
9750000	79.5799	34.8904	13.0145	3.36104
9760000	79.627	34.9225	13.0231	3.36228
9770000	79.6755	34.9538	13.0303	3.36341
9780000	79.7241	34.984	13.0376	3.3646
9790000	79.7724	35.015	13.0453	3.3656
9800000	79.8176	35.0474	13.0536	3.36668
9810000	79.8606	35.0795	13.0616	3.36788
9820000	79.9035	35.1106	13.0697	3.36909
9830000	79.9478	35.1394	13.0774	3.37014
9840000	79.9927	35.1679	13.0862	3.37132
9850000	80.038	35.196	13.0946	3.37231
9860000	80.083	35.2243	13.1024	3.37356
9870000	80.1307	35.252	13.11	3.37486
9880000	80.1786	35.2805	13.1181	3.37604
9890000	80.2288	35.3102	13.1262	3.37695
9900000	80.2758	35.3391	13.134	3.37824
9910000	80.3243	35.3682	13.1418	3.37949
9920000	80.3748	35.3974	13.1503	3.38076
9930000	80.4263	35.4239	13.1585	3.38164
9940000	80.4776	35.4518	13.1666	3.38265
9950000	80.5292	35.4806	13.1731	3.38383
9960000	80.5834	35.5089	13.1796	3.38498
9970000	80.6349	35.538	13.1854	3.38611
9980000	80.6868	35.5662	13.1909	3.3873
9990000	80.7362	35.5944	13.1971	3.38815
10000000	80.7829	35.6216	13.203	3.38928
10010000	80.8361	35.6492	13.2087	3.39021
10020000	80.8885	35.678	13.2149	3.39129
10030000	80.9406	35.7066	13.2208	3.39244
10040000	80.9944	35.7345	13.2277	3.39348
10050000	81.046	35.7622	13.2347	3.39425
10060000	81.0964	35.7913	13.242	3.39538
10070000	81.1472	35.8176	13.2499	3.39651
10080000	81.1999	35.8454	13.259	3.39778
10090000	81.2529	35.8728	13.2686	3.39872
10100000	81.3059	35.8998	13.2783	3.39968
10110000	81.3583	35.926	13.2874	3.40077
10120000	81.4104	35.9546	13.2967	3.40161
10130000	81.4627	35.9829	13.3055	3.40249
10140000	81.5174	36.012	13.3148	3.40353
10150000	81.5717	36.0394	13.3236	3.40451
10160000	81.6283	36.0668	13.3326	3.40535
10170000	81.6826	36.0958	13.3419	3.40618
10180000	81.736	36.1243	13.3507	3.40681
10190000	81.7899	36.1533	13.3599	3.40782
10200000	81.8435	36.1817	13.3687	3.40856
10210000	81.8948	36.2116	13.3773	3.40952
10220000	81.9493	36.2395	13.386	3.41033
10230000	82.0034	36.2709	13.3953	3.41128
10240000	82.0557	36.3023	13.4047	3.41237
10250000	82.109	36.334	13.4142	3.41345
10260000	82.1589	36.366	13.4235	3.41438
10270000	82.2121	36.3969	13.4336	3.41523
10280000	82.264	36.4289	13.4428	3.41601
10290000	82.3183	36.4611	13.4523	3.41712
10300000	82.3726	36.4925	13.4625	3.41829
10310000	82.4259	36.5223	13.4733	3.41932
10320000	82.4773	36.5508	13.4846	3.42054
10330000	82.5293	36.5805	13.4957	3.42167
10340000	82.584	36.6091	13.507	3.42285
10350000	82.6381	36.6386	13.5188	3.42412
10360000	82.6952	36.6671	13.5316	3.42523
10370000	82.7486	36.6961	13.5448	3.42623
10380000	82.8026	36.7259	13.5582	3.42758
10390000	82.8583	36.7543	13.571	3.42858
10400000	82.9119	36.7821	13.5842	3.42968
10410000	82.9655	36.8105	13.5976	3.43095
10420000	83.018	36.8383	13.6106	3.43208
10430000	83.0714	36.8683	13.6237	3.43319
10440000	83.1226	36.8984	13.6366	3.43431
10450000	83.1769	36.9295	13.6487	3.43541
10460000	83.2281	36.9604	13.6616	3.43647
10470000	83.2787	36.9937	13.6744	3.43751
10480000	83.333	37.0252	13.6871	3.43854
10490000	83.3853	37.0548	13.7005	3.43951
10500000	83.4394	37.0837	13.7133	3.44065
10510000	83.4941	37.1122	13.7257	3.44186
10520000	83.5481	37.1427	13.7384	3.44296
10530000	83.6043	37.1723	13.7499	3.44414
10540000	83.6597	37.2001	13.7624	3.4456
10550000	83.712	37.2289	13.7742	3.44678
10560000	83.7655	37.2575	13.7858	3.44785
10570000	83.8217	37.2855	13.7968	3.44919
10580000	83.8754	37.3147	13.808	3.45056
10590000	83.9296	37.3445	13.8189	3.45183
10600000	83.9827	37.3751	13.8295	3.45307
10610000	84.0371	37.4051	13.8395	3.45424
10620000	84.0911	37.4357	13.85	3.45509
10630000	84.1467	37.467	13.8597	3.45621
10640000	84.1983	37.4979	13.8702	3.45734
10650000	84.2521	37.5293	13.8812	3.45869
10660000	84.3034	37.5607	13.8918	3.45991
10670000	84.357	37.591	13.9013	3.46108
10680000	84.4129	37.6215	13.9119	3.46231
10690000	84.4675	37.6552	13.9231	3.46363
10700000	84.5199	37.6872	13.9333	3.46513
10710000	84.5722	37.7188	13.9426	3.46625
10720000	84.6247	37.7496	13.9515	3.4674
10730000	84.6793	37.78	13.9597	3.46884
10740000	84.7369	37.8113	13.9679	3.47018
10750000	84.797	37.8417	13.9764	3.47124
10760000	84.8556	37.8729	13.9854	3.47236
10770000	84.9151	37.9046	13.9936	3.47335
10780000	84.9706	37.9363	14.0016	3.47458
10790000	85.0248	37.9677	14.0103	3.47564
10800000	85.0787	37.9995	14.0185	3.47673
10810000	85.1295	38.0296	14.027	3.47761
10820000	85.1822	38.0616	14.0363	3.47857
10830000	85.2345	38.091	14.0457	3.47959
10840000	85.2866	38.121	14.0542	3.4807
10850000	85.3387	38.1514	14.0638	3.48185
10860000	85.392	38.1829	14.0728	3.4832
10870000	85.4448	38.213	14.0816	3.48431
10880000	85.4959	38.2419	14.0898	3.48563
10890000	85.5498	38.2721	14.0979	3.48671
10900000	85.6039	38.3039	14.1068	3.48782
10910000	85.6598	38.335	14.1144	3.48889
10920000	85.7146	38.3678	14.1218	3.49021
10930000	85.7728	38.3985	14.1298	3.49118
10940000	85.8316	38.4287	14.1383	3.4922
10950000	85.8925	38.4587	14.1469	3.49323
10960000	85.9528	38.4885	14.1556	3.49419
10970000	86.0081	38.518	14.1637	3.4951
10980000	86.0631	38.548	14.1722	3.49598
10990000	86.1161	38.5789	14.1801	3.49715
11000000	86.1719	38.6105	14.1881	3.49821
11010000	86.228	38.6418	14.1955	3.49934
11020000	86.2818	38.6724	14.2022	3.50057
11030000	86.3335	38.7054	14.2084	3.50181
11040000	86.3823	38.7362	14.2143	3.50307
11050000	86.4306	38.766	14.2193	3.50443
11060000	86.4773	38.7964	14.2255	3.50565
11070000	86.5265	38.8267	14.2319	3.50696
11080000	86.5746	38.8581	14.2386	3.5081
11090000	86.623	38.889	14.2456	3.50911
11100000	86.6721	38.9193	14.2527	3.51034
11110000	86.7219	38.9504	14.2598	3.51159
11120000	86.7699	38.9809	14.2668	3.51278
11130000	86.818	39.0102	14.274	3.51403
11140000	86.8654	39.0394	14.2812	3.515
11150000	86.914	39.0678	14.2872	3.51626
11160000	86.9601	39.0953	14.2941	3.51757
11170000	87.0072	39.1229	14.3012	3.5188
11180000	87.0544	39.151	14.3072	3.51983
11190000	87.1002	39.1785	14.314	3.52099
11200000	87.1486	39.2043	14.321	3.52201
11210000	87.1947	39.2309	14.3272	3.52271
11220000	87.2411	39.2584	14.3328	3.52381
11230000	87.2874	39.2845	14.3389	3.52498
11240000	87.3316	39.3117	14.3448	3.52619
11250000	87.3751	39.3394	14.3503	3.52751
11260000	87.4166	39.3651	14.3558	3.52869
11270000	87.459	39.3902	14.361	3.52989
11280000	87.4996	39.4153	14.3661	3.53107
11290000	87.5413	39.4391	14.3712	3.53237
11300000	87.5832	39.4644	14.3772	3.5338
11310000	87.624	39.4895	14.3838	3.53518
11320000	87.6637	39.5154	14.3901	3.53622
11330000	87.703	39.5417	14.3961	3.53747
11340000	87.7391	39.5687	14.4017	3.53879
11350000	87.7785	39.5954	14.4079	3.53994
11360000	87.8139	39.6212	14.4141	3.54128
11370000	87.8504	39.6483	14.4201	3.54244
11380000	87.8877	39.6755	14.4263	3.5439
11390000	87.9235	39.7007	14.4322	3.54529
11400000	87.9604	39.7263	14.438	3.54648
11410000	87.9963	39.7515	14.4441	3.54798
11420000	88.0334	39.7778	14.4502	3.54937
11430000	88.0708	39.8037	14.4568	3.55066
11440000	88.1082	39.8298	14.4632	3.55177
11450000	88.1448	39.8558	14.4703	3.55282
11460000	88.1815	39.8818	14.4772	3.554
11470000	88.2181	39.9055	14.4843	3.55521
11480000	88.2529	39.9312	14.4907	3.55621
11490000	88.2879	39.9567	14.4966	3.55723
11500000	88.3243	39.9804	14.503	3.55859
11510000	88.3601	40.0037	14.5094	3.55993
11520000	88.3961	40.0291	14.5163	3.56115
11530000	88.431	40.0533	14.523	3.56229
11540000	88.467	40.0797	14.5295	3.56323
11550000	88.5018	40.1051	14.5362	3.56427
11560000	88.5354	40.1301	14.543	3.56533
11570000	88.5684	40.1534	14.5494	3.56629
11580000	88.6001	40.1771	14.5565	3.5674
11590000	88.6304	40.2008	14.5637	3.56856
11600000	88.6609	40.2255	14.5714	3.56944
11610000	88.6902	40.2508	14.5793	3.57033
11620000	88.7203	40.2744	14.5878	3.57134
11630000	88.7519	40.2982	14.5959	3.57248
11640000	88.7805	40.3224	14.6041	3.57382
11650000	88.8094	40.3472	14.613	3.57477
11660000	88.8386	40.371	14.6225	3.57591
11670000	88.869	40.3948	14.6323	3.57691
11680000	88.9007	40.4194	14.6416	3.57801
11690000	88.9312	40.4441	14.6505	3.57891
11700000	88.9616	40.4706	14.6595	3.57987
11710000	88.9939	40.4953	14.6686	3.5809
11720000	89.0266	40.5204	14.6768	3.58189
11730000	89.0607	40.5441	14.6855	3.58268
11740000	89.0959	40.5689	14.6945	3.58383
11750000	89.1309	40.5942	14.7038	3.58499
11760000	89.1676	40.6188	14.7135	3.58601
11770000	89.2	40.6422	14.723	3.58675
11780000	89.2315	40.6673	14.7325	3.58757
11790000	89.2647	40.6937	14.7419	3.5883
11800000	89.2957	40.7192	14.7509	3.58914
11810000	89.3268	40.7451	14.7597	3.58983
11820000	89.3602	40.7717	14.7688	3.59029
11830000	89.3933	40.797	14.7776	3.59093
11840000	89.4273	40.8222	14.787	3.59156
11850000	89.4642	40.8477	14.796	3.59233
11860000	89.5002	40.8731	14.805	3.59294
11870000	89.536	40.8984	14.8137	3.59356
11880000	89.5732	40.9238	14.823	3.59412
11890000	89.608	40.9485	14.8309	3.59486
11900000	89.643	40.9743	14.8389	3.5954
11910000	89.6789	41.0002	14.8479	3.59604
11920000	89.7145	41.0261	14.8562	3.59672
11930000	89.7498	41.0525	14.8645	3.59748
11940000	89.7838	41.0775	14.8726	3.59839
11950000	89.8155	41.1028	14.8812	3.59945
11960000	89.849	41.1276	14.8896	3.60046
11970000	89.8807	41.1546	14.8972	3.60135
11980000	89.9137	41.1821	14.905	3.60228
11990000	89.9461	41.2095	14.9128	3.60313
12000000	89.9765	41.2365	14.9207	3.6042
12010000	90.0093	41.2643	14.9291	3.6052
12020000	90.0411	41.2902	14.9373	3.60595
12030000	90.0739	41.3172	14.9461	3.60712
12040000	90.1075	41.3429	14.9539	3.60867
12050000	90.1412	41.3676	14.9627	3.60993
12060000	90.175	41.3931	14.9708	3.61125
12070000	90.2107	41.4187	14.9806	3.61242
12080000	90.2463	41.4451	14.9904	3.61372
12090000	90.2826	41.472	14.9997	3.61499
12100000	90.3175	41.4983	15.009	3.61638
12110000	90.354	41.5227	15.0178	3.61757
12120000	90.3894	41.5495	15.0255	3.619
12130000	90.4268	41.5763	15.0341	3.62039
12140000	90.463	41.6033	15.0426	3.62169
12150000	90.5003	41.6307	15.0515	3.62299
12160000	90.5375	41.658	15.0612	3.62416
12170000	90.5749	41.6868	15.0709	3.62546
12180000	90.6135	41.7156	15.0807	3.62709
12190000	90.6522	41.7435	15.0902	3.62838
12200000	90.6874	41.7733	15.1001	3.62976
12210000	90.724	41.8027	15.109	3.63103
12220000	90.7609	41.8324	15.1171	3.63231
12230000	90.7983	41.8619	15.1252	3.63339
12240000	90.8348	41.8911	15.1331	3.63463
12250000	90.8733	41.9212	15.1412	3.63589
12260000	90.9101	41.9516	15.1494	3.63709
12270000	90.9455	41.9822	15.1579	3.63829
12280000	90.9815	42.0131	15.1653	3.6395
12290000	91.0169	42.0437	15.173	3.64087
12300000	91.0508	42.0739	15.1814	3.64216
12310000	91.0875	42.1026	15.1899	3.64347
12320000	91.126	42.1324	15.1994	3.64518
12330000	91.1655	42.1614	15.2087	3.64676
12340000	91.2039	42.1898	15.2176	3.64821
12350000	91.2424	42.2193	15.2273	3.64948
12360000	91.2799	42.2461	15.2375	3.65064
12370000	91.3189	42.2739	15.2474	3.65188
12380000	91.3561	42.2992	15.2576	3.65311
12390000	91.394	42.3241	15.2688	3.65426
12400000	91.4304	42.3498	15.2795	3.6554
12410000	91.4682	42.3759	15.2898	3.65682
12420000	91.5059	42.4025	15.2999	3.65813
12430000	91.5414	42.4274	15.309	3.65959
12440000	91.5787	42.4508	15.3193	3.66094
12450000	91.6134	42.4755	15.3293	3.66245
12460000	91.6498	42.4998	15.3385	3.66396
12470000	91.6842	42.5246	15.3482	3.66528
12480000	91.7198	42.5488	15.3575	3.66659
12490000	91.755	42.5739	15.3674	3.66767
12500000	91.7899	42.6003	15.3771	3.66866
12510000	91.8266	42.6266	15.3858	3.66986
12520000	91.8617	42.6534	15.3958	3.67108
12530000	91.896	42.681	15.4058	3.6723
12540000	91.9303	42.7064	15.4158	3.67342
12550000	91.9672	42.7332	15.4252	3.67479
12560000	92.0034	42.7589	15.4364	3.67622
12570000	92.0401	42.785	15.4472	3.67764
12580000	92.078	42.8128	15.4576	3.67908
12590000	92.1171	42.84	15.4681	3.68059
12600000	92.1535	42.8662	15.4779	3.68192
12610000	92.1905	42.8927	15.4877	3.68348
12620000	92.2278	42.9197	15.4973	3.68491
12630000	92.2642	42.9457	15.5062	3.6865
12640000	92.3014	42.9721	15.5148	3.68767
12650000	92.3396	42.9989	15.5239	3.68885
12660000	92.3769	43.0244	15.5321	3.69013
12670000	92.415	43.05	15.5409	3.69122
12680000	92.4547	43.0767	15.5505	3.69234
12690000	92.4926	43.102	15.5599	3.69391
12700000	92.5302	43.1274	15.5687	3.69513
12710000	92.5662	43.1528	15.5764	3.69658
12720000	92.6022	43.1792	15.5846	3.69797
12730000	92.6389	43.205	15.5928	3.69942
12740000	92.6755	43.2326	15.6006	3.70067
12750000	92.7097	43.2586	15.6082	3.70207
12760000	92.7467	43.2863	15.6156	3.70362
12770000	92.7816	43.3157	15.6232	3.70495
12780000	92.8161	43.3449	15.631	3.70626
12790000	92.8515	43.374	15.6384	3.70756
12800000	92.8841	43.4031	15.6457	3.70893
12810000	92.9186	43.4318	15.6533	3.71034
12820000	92.9534	43.4602	15.6602	3.71168
12830000	92.9874	43.4884	15.667	3.71326
12840000	93.0205	43.5155	15.6744	3.71469
12850000	93.055	43.5447	15.6809	3.71609
12860000	93.0911	43.5729	15.6885	3.7175
12870000	93.1281	43.6021	15.6966	3.7188
12880000	93.165	43.6314	15.7047	3.72015
12890000	93.2021	43.6609	15.7131	3.72175
12900000	93.239	43.692	15.7213	3.72309
12910000	93.2754	43.7242	15.7295	3.72469
12920000	93.3126	43.756	15.7378	3.72593
12930000	93.3516	43.7865	15.7462	3.72731
12940000	93.3912	43.8178	15.755	3.72898
12950000	93.4293	43.8492	15.7639	3.73032
12960000	93.4675	43.8805	15.7736	3.73165
12970000	93.5019	43.9118	15.7825	3.73283
12980000	93.5388	43.9435	15.791	3.73432
12990000	93.5729	43.9743	15.7988	3.7358
13000000	93.6083	44.0052	15.8069	3.73726
13010000	93.6425	44.0352	15.8142	3.73859
13020000	93.676	44.0659	15.8215	3.73994
13030000	93.7115	44.0958	15.8286	3.74132
13040000	93.7471	44.1259	15.8357	3.74256
13050000	93.7848	44.1557	15.8434	3.74401
13060000	93.8223	44.1844	15.8511	3.74553
13070000	93.8604	44.2134	15.8579	3.74737
13080000	93.8954	44.2422	15.8654	3.74899
13090000	93.9308	44.2721	15.873	3.75067
13100000	93.9643	44.3017	15.881	3.75222
13110000	93.9973	44.3326	15.8888	3.75393
13120000	94.0287	44.3629	15.8963	3.75544
13130000	94.0615	44.3958	15.9036	3.7571
13140000	94.0923	44.4279	15.9112	3.75858
13150000	94.1243	44.4611	15.9187	3.76023
13160000	94.1568	44.4928	15.925	3.7621
13170000	94.1864	44.5235	15.9317	3.7639
13180000	94.2166	44.5548	15.9379	3.76546
13190000	94.2476	44.5867	15.9443	3.76678
13200000	94.2791	44.618	15.9505	3.76852
13210000	94.3112	44.6478	15.9571	3.77015
13220000	94.3435	44.6779	15.963	3.77179
13230000	94.3753	44.7086	15.9695	3.77343
13240000	94.4056	44.7401	15.9757	3.77507
13250000	94.438	44.7717	15.9813	3.77665
13260000	94.4664	44.8028	15.9876	3.77846
13270000	94.4967	44.834	15.9933	3.78014
13280000	94.5252	44.8657	15.9993	3.7817
13290000	94.5559	44.8963	16.005	3.7834
13300000	94.5869	44.9265	16.0114	3.78531
13310000	94.6177	44.9552	16.0172	3.78725
13320000	94.6471	44.9833	16.0228	3.78898
13330000	94.6753	45.0125	16.0282	3.79088
13340000	94.7021	45.0407	16.0333	3.79251
13350000	94.7313	45.0699	16.0392	3.79427
13360000	94.7633	45.0974	16.0447	3.79615
13370000	94.7957	45.1243	16.0498	3.79805
13380000	94.828	45.1519	16.0551	3.79967
13390000	94.8609	45.179	16.0606	3.80136
13400000	94.8948	45.2053	16.0652	3.80343
13410000	94.9281	45.2331	16.0697	3.80543
13420000	94.9606	45.2609	16.0745	3.80735
13430000	94.9933	45.2895	16.0791	3.80917
13440000	95.0255	45.3184	16.0839	3.81113
13450000	95.0575	45.346	16.088	3.81304
13460000	95.0885	45.3735	16.0926	3.81493
13470000	95.1182	45.4011	16.0965	3.81684
13480000	95.1494	45.4281	16.1012	3.81876
13490000	95.1804	45.4555	16.1048	3.82072
13500000	95.21	45.4811	16.1086	3.82265
13510000	95.239	45.5059	16.113	3.82449
13520000	95.2697	45.5325	16.1168	3.82643
13530000	95.2994	45.5588	16.1208	3.82823
13540000	95.3308	45.5851	16.1243	3.83003
13550000	95.3607	45.6111	16.1285	3.83171
13560000	95.3902	45.6379	16.1331	3.83339
13570000	95.4197	45.6643	16.1376	3.83542
13580000	95.4519	45.6911	16.1425	3.8375
13590000	95.485	45.718	16.1475	3.83947
13600000	95.5169	45.7453	16.1521	3.84147
13610000	95.5488	45.7739	16.1566	3.84333
13620000	95.5801	45.8011	16.1608	3.84513
13630000	95.6123	45.8276	16.165	3.84714
13640000	95.6453	45.8553	16.1696	3.84906
13650000	95.6781	45.8832	16.1749	3.85123
13660000	95.7099	45.9102	16.1799	3.85292
13670000	95.7424	45.9373	16.185	3.85471
13680000	95.7751	45.9645	16.1896	3.85639
13690000	95.81	45.9915	16.1947	3.85811
13700000	95.8418	46.0201	16.1999	3.85999
13710000	95.8754	46.0475	16.2058	3.8616
13720000	95.907	46.0753	16.2118	3.86316
13730000	95.9396	46.1038	16.2176	3.86502
13740000	95.9716	46.132	16.2235	3.86668
13750000	96.0035	46.1598	16.2294	3.86854
13760000	96.0364	46.1873	16.2354	3.87067
13770000	96.0705	46.2156	16.2411	3.8729
13780000	96.1046	46.2432	16.2462	3.87508
13790000	96.136	46.2709	16.2519	3.87757
13800000	96.1691	46.2985	16.2571	3.88024
13810000	96.2013	46.3261	16.2629	3.88316
13820000	96.235	46.353	16.2694	3.88553
13830000	96.2708	46.3807	16.2758	3.88776
13840000	96.3059	46.4071	16.2817	3.88989
13850000	96.3409	46.4344	16.2882	3.89228
13860000	96.3746	46.4602	16.2946	3.89489
13870000	96.4092	46.485	16.302	3.89732
13880000	96.4452	46.5112	16.3092	3.89959
13890000	96.4814	46.5379	16.3178	3.9018
13900000	96.5156	46.5662	16.326	3.90421
13910000	96.5478	46.5934	16.3338	3.9061
13920000	96.58	46.6208	16.3415	3.90824
13930000	96.6133	46.6489	16.3494	3.91038
13940000	96.6472	46.6766	16.3565	3.91241
13950000	96.6816	46.705	16.3634	3.9143
13960000	96.7161	46.7339	16.3709	3.91635
13970000	96.7523	46.7628	16.3792	3.91843
13980000	96.7869	46.7909	16.3873	3.92057
13990000	96.8209	46.821	16.3959	3.92251
14000000	96.8562	46.85	16.404	3.92459
14010000	96.8924	46.879	16.4119	3.92648
14020000	96.929	46.9084	16.4204	3.92827
14030000	96.9655	46.9363	16.4287	3.9301
14040000	97.0016	46.9644	16.4368	3.93189
14050000	97.0346	46.9903	16.4456	3.93412
14060000	97.0712	47.0167	16.4546	3.9359
14070000	97.1092	47.0428	16.4638	3.93762
14080000	97.1457	47.0699	16.4731	3.93919
14090000	97.1821	47.0974	16.4818	3.94098
14100000	97.2156	47.1268	16.4914	3.94265
14110000	97.2476	47.1558	16.501	3.94438
14120000	97.2783	47.185	16.5102	3.94611
14130000	97.3117	47.214	16.5193	3.94779
14140000	97.3454	47.2429	16.5277	3.94941
14150000	97.3777	47.2713	16.5364	3.95131
14160000	97.4116	47.2999	16.5447	3.95319
14170000	97.4453	47.3283	16.5528	3.95521
14180000	97.4796	47.3566	16.561	3.95692
14190000	97.5134	47.385	16.5694	3.95893
14200000	97.5479	47.4128	16.5776	3.96062
14210000	97.5834	47.4401	16.5861	3.96224
14220000	97.6193	47.468	16.5951	3.96408
14230000	97.6565	47.4962	16.604	3.96584
14240000	97.6941	47.5248	16.6132	3.96795
14250000	97.731	47.5526	16.6228	3.96971
14260000	97.7687	47.5803	16.6325	3.97158
14270000	97.8063	47.6098	16.6426	3.9734
14280000	97.8425	47.6386	16.6525	3.97533
14290000	97.8775	47.668	16.6633	3.9776
14300000	97.9105	47.6972	16.6739	3.98038
14310000	97.9453	47.7246	16.6842	3.98304
14320000	97.9795	47.7537	16.6944	3.98592
14330000	98.0137	47.7827	16.7045	3.98874
14340000	98.0479	47.811	16.714	3.99166
14350000	98.0837	47.8402	16.7234	3.99437
14360000	98.1202	47.8692	16.7324	3.99714
14370000	98.1574	47.8981	16.7421	4.00011
14380000	98.1917	47.9279	16.7515	4.00319
14390000	98.2239	47.9561	16.7601	4.00619
14400000	98.2591	47.9841	16.7688	4.00944
14410000	98.2958	48.0122	16.7768	4.01261
14420000	98.3331	48.0406	16.7854	4.01585
14430000	98.3706	48.0693	16.7932	4.01885
14440000	98.4087	48.0988	16.801	4.02221
14450000	98.4447	48.1283	16.8085	4.02565
14460000	98.4809	48.1587	16.8162	4.0289
14470000	98.5168	48.1892	16.8239	4.03204
14480000	98.5533	48.2185	16.8315	4.03507
14490000	98.5921	48.2473	16.84	4.03825
14500000	98.6299	48.2765	16.8476	4.04116
14510000	98.6663	48.305	16.8554	4.0441
14520000	98.704	48.3328	16.8637	4.04706
14530000	98.7399	48.3599	16.8726	4.05013
14540000	98.777	48.3872	16.8817	4.05328
14550000	98.814	48.4148	16.8905	4.05628
14560000	98.8513	48.4411	16.9011	4.05899
14570000	98.8888	48.4692	16.9115	4.0619
14580000	98.9261	48.497	16.9215	4.06469
14590000	98.9628	48.5242	16.9321	4.0675
14600000	99.0002	48.5504	16.9415	4.07014
14610000	99.0363	48.5768	16.9507	4.07257
14620000	99.0716	48.6043	16.9602	4.07503
14630000	99.1042	48.6327	16.9694	4.07765
14640000	99.1368	48.66	16.9786	4.08013
14650000	99.1686	48.6883	16.9871	4.08235
14660000	99.1992	48.7175	16.9951	4.08461
14670000	99.2307	48.7462	17.0034	4.08673
14680000	99.2627	48.7744	17.0121	4.08876
14690000	99.2952	48.8026	17.0203	4.09102
14700000	99.3297	48.83	17.0291	4.09326
14710000	99.3632	48.8587	17.0381	4.09556
14720000	99.3965	48.8861	17.0473	4.09793
14730000	99.4315	48.9136	17.0568	4.10003
14740000	99.4635	48.9411	17.0665	4.10235
14750000	99.4961	48.968	17.0762	4.1046
14760000	99.5297	48.9956	17.0852	4.10694
14770000	99.5626	49.0233	17.0942	4.10925
14780000	99.594	49.0506	17.1029	4.11117
14790000	99.6266	49.0785	17.1119	4.1131
14800000	99.6594	49.1069	17.1213	4.11511
14810000	99.6905	49.1355	17.1303	4.11722
14820000	99.7221	49.1652	17.14	4.11913
14830000	99.7537	49.1937	17.1494	4.12094
14840000	99.7852	49.2222	17.1599	4.12287
14850000	99.8164	49.2499	17.1697	4.125
14860000	99.8472	49.2776	17.1795	4.12707
14870000	99.8773	49.3045	17.1894	4.12964
14880000	99.9084	49.333	17.1993	4.13191
14890000	99.9384	49.3603	17.2087	4.13409
14900000	99.9658	49.3874	17.2179	4.13651
14910000	99.9924	49.4148	17.2271	4.13882
14920000	100.019	49.4409	17.2353	4.14093
14930000	100.046	49.4669	17.2444	4.14289
14940000	100.075	49.495	17.2531	4.14483
14950000	100.101	49.5232	17.2613	4.14701
14960000	100.129	49.5511	17.2696	4.14899
14970000	100.157	49.5797	17.2778	4.15092
14980000	100.184	49.6077	17.2863	4.15291
14990000	100.21	49.636	17.2951	4.15485
15000000	100.236	49.6653	17.3039	4.1568
15010000	100.262	49.6948	17.3127	4.1587
15020000	100.287	49.7233	17.321	4.1605
15030000	100.312	49.7526	17.3292	4.16196
15040000	100.336	49.7815	17.3375	4.16365
15050000	100.361	49.811	17.3457	4.16516
15060000	100.386	49.8402	17.3537	4.16676
15070000	100.412	49.8686	17.3613	4.16864
15080000	100.438	49.8974	17.3692	4.17049
15090000	100.462	49.9255	17.377	4.17225
15100000	100.486	49.9532	17.3847	4.17407
15110000	100.509	49.9816	17.3929	4.17558
15120000	100.531	50.0096	17.4002	4.17701
15130000	100.554	50.0376	17.4078	4.17864
15140000	100.578	50.0671	17.4151	4.18013
15150000	100.601	50.0967	17.4223	4.18164
15160000	100.624	50.1264	17.4293	4.18322
15170000	100.646	50.1562	17.4361	4.18469
15180000	100.668	50.1862	17.4429	4.18609
15190000	100.692	50.2175	17.4502	4.18762
15200000	100.716	50.2494	17.457	4.18913
15210000	100.738	50.281	17.4638	4.19061
15220000	100.762	50.3117	17.4702	4.19215
15230000	100.784	50.3422	17.4765	4.19381
15240000	100.807	50.3704	17.4827	4.19543
15250000	100.833	50.4001	17.4891	4.19689
15260000	100.859	50.4296	17.4955	4.19826
15270000	100.886	50.4589	17.5015	4.19949
15280000	100.912	50.4891	17.5083	4.20086
15290000	100.938	50.5197	17.515	4.20221
15300000	100.963	50.5511	17.5213	4.20374
15310000	100.99	50.5817	17.5277	4.20519
15320000	101.016	50.6127	17.5344	4.20644
15330000	101.044	50.6427	17.5418	4.20793
15340000	101.072	50.6709	17.5492	4.20933
15350000	101.1	50.7	17.5566	4.21067
15360000	101.127	50.7292	17.5636	4.21191
15370000	101.153	50.7606	17.5709	4.21316
15380000	101.182	50.7901	17.5776	4.21439
15390000	101.21	50.8206	17.5843	4.21558
15400000	101.239	50.85	17.5918	4.21693
15410000	101.266	50.8793	17.5996	4.21831
15420000	101.294	50.9088	17.6066	4.21974
15430000	101.321	50.9372	17.6129	4.22105
15440000	101.349	50.9663	17.6199	4.22238
15450000	101.375	50.9967	17.6271	4.22378
15460000	101.402	51.0276	17.6343	4.22519
15470000	101.428	51.0573	17.641	4.22652
15480000	101.455	51.0864	17.6476	4.22784
15490000	101.483	51.1168	17.6536	4.22891
15500000	101.511	51.1459	17.6595	4.23018
15510000	101.539	51.1746	17.6659	4.23153
15520000	101.566	51.2027	17.672	4.23271
15530000	101.592	51.2307	17.6777	4.23411
15540000	101.618	51.2603	17.683	4.23553
15550000	101.645	51.2893	17.6874	4.23687
15560000	101.671	51.3181	17.6917	4.23826
15570000	101.701	51.3472	17.6964	4.23959
15580000	101.73	51.3743	17.7018	4.24058
15590000	101.76	51.4022	17.7066	4.24163
15600000	101.79	51.4304	17.711	4.24264
15610000	101.819	51.4576	17.7154	4.24375
15620000	101.847	51.484	17.7195	4.24478
15630000	101.873	51.512	17.7238	4.24586
15640000	101.9	51.5389	17.7286	4.2471
15650000	101.926	51.5675	17.7334	4.24839
15660000	101.952	51.5964	17.7385	4.24966
15670000	101.977	51.6253	17.7433	4.25111
15680000	102.001	51.6549	17.748	4.25249
15690000	102.026	51.6849	17.7526	4.2539
15700000	102.054	51.7154	17.7578	4.25513
15710000	102.08	51.7441	17.7627	4.25655
15720000	102.109	51.7726	17.7677	4.25797
15730000	102.134	51.8021	17.7735	4.25944
15740000	102.163	51.8324	17.7793	4.26079
15750000	102.191	51.8608	17.7845	4.26217
15760000	102.22	51.8899	17.7902	4.2635
15770000	102.25	51.9213	17.7963	4.26514
15780000	102.279	51.9522	17.8025	4.26665
15790000	102.305	51.9833	17.8089	4.26807
15800000	102.329	52.0149	17.8153	4.26955
15810000	102.351	52.0462	17.8218	4.27112
15820000	102.374	52.0784	17.8274	4.27262
15830000	102.396	52.1106	17.8339	4.27398
15840000	102.419	52.1428	17.8401	4.27544
15850000	102.443	52.1743	17.8464	4.27697
15860000	102.466	52.2061	17.8527	4.27844
15870000	102.488	52.2367	17.8591	4.28001
15880000	102.51	52.2681	17.8653	4.28177
15890000	102.531	52.299	17.8715	4.28337
15900000	102.552	52.3292	17.8784	4.28506
15910000	102.575	52.3595	17.8852	4.28654
15920000	102.597	52.3895	17.8918	4.28784
15930000	102.62	52.4191	17.898	4.28932
15940000	102.644	52.4482	17.9043	4.29061
15950000	102.667	52.4772	17.9103	4.29195
15960000	102.69	52.5069	17.9167	4.29331
15970000	102.713	52.5356	17.9232	4.29459
15980000	102.733	52.5659	17.9294	4.29604
15990000	102.753	52.5948	17.9351	4.29751
16000000	102.773	52.6249	17.9414	4.29902
16010000	102.793	52.6538	17.9476	4.30053
16020000	102.813	52.6824	17.9542	4.30202
16030000	102.833	52.712	17.9603	4.30351
16040000	102.852	52.7402	17.9671	4.30501
16050000	102.871	52.7688	17.9739	4.30658
16060000	102.891	52.7978	17.981	4.30828
16070000	102.91	52.8275	17.9874	4.30993
16080000	102.93	52.8572	17.9941	4.31131
16090000	102.95	52.8872	18.001	4.3126
16100000	102.971	52.9154	18.0081	4.31416
16110000	102.991	52.9447	18.0151	4.31571
16120000	103.013	52.9738	18.0215	4.31727
16130000	103.034	53.002	18.028	4.31857
16140000	103.056	53.0304	18.0347	4.31999
16150000	103.079	53.0587	18.0416	4.32143
16160000	103.101	53.0872	18.0493	4.32276
16170000	103.122	53.1174	18.0562	4.32424
16180000	103.142	53.1469	18.063	4.32568
16190000	103.163	53.1757	18.069	4.32721
16200000	103.183	53.2048	18.076	4.32876
16210000	103.205	53.2337	18.0825	4.33012
16220000	103.226	53.2616	18.0893	4.33169
16230000	103.247	53.2899	18.0961	4.3332
16240000	103.267	53.3199	18.1031	4.33479
16250000	103.285	53.3497	18.1104	4.33642
16260000	103.303	53.3794	18.1176	4.33809
16270000	103.32	53.4097	18.1254	4.33977
16280000	103.339	53.4391	18.133	4.34133
16290000	103.357	53.4686	18.1401	4.34293
16300000	103.373	53.4993	18.147	4.34438
16310000	103.389	53.5285	18.154	4.34575
16320000	103.404	53.5583	18.1605	4.347
16330000	103.419	53.5878	18.1665	4.34817
16340000	103.434	53.6176	18.173	4.34921
16350000	103.45	53.6465	18.1796	4.35043
16360000	103.465	53.6764	18.1853	4.35144
16370000	103.481	53.7057	18.1912	4.35249
16380000	103.495	53.7351	18.1974	4.35364
16390000	103.509	53.7636	18.2033	4.3547
16400000	103.524	53.792	18.208	4.35579
16410000	103.537	53.8213	18.2132	4.35676
16420000	103.552	53.8509	18.2188	4.35773
16430000	103.567	53.8806	18.2239	4.35876
16440000	103.581	53.909	18.2299	4.35984
16450000	103.594	53.938	18.2354	4.36096
16460000	103.606	53.9675	18.2414	4.36214
16470000	103.617	53.9978	18.2481	4.36337
16480000	103.628	54.0278	18.2545	4.36459
16490000	103.641	54.0579	18.2608	4.36566
16500000	103.655	54.0887	18.267	4.36683
16510000	103.67	54.1192	18.2731	4.36822
16520000	103.686	54.1498	18.2798	4.36958
16530000	103.702	54.1807	18.2868	4.3708
16540000	103.717	54.2119	18.2937	4.37213
16550000	103.733	54.2425	18.2999	4.37357
16560000	103.751	54.2721	18.3061	4.37497
16570000	103.769	54.3019	18.3126	4.3764
16580000	103.785	54.3332	18.3195	4.37794
16590000	103.804	54.3646	18.3262	4.37951
16600000	103.823	54.396	18.3326	4.3809
16610000	103.843	54.4265	18.3395	4.38238
16620000	103.861	54.4559	18.3466	4.3837
16630000	103.879	54.4845	18.3533	4.38488
16640000	103.899	54.5133	18.3598	4.38602
16650000	103.918	54.5411	18.3668	4.38727
16660000	103.939	54.5694	18.3732	4.38883
16670000	103.959	54.5985	18.3802	4.39025
16680000	103.978	54.6268	18.3869	4.3917
16690000	103.999	54.6546	18.3942	4.39322
16700000	104.017	54.6837	18.4017	4.39459
16710000	104.036	54.7127	18.4096	4.39607
16720000	104.054	54.7409	18.4172	4.39736
16730000	104.072	54.7693	18.4245	4.39872
16740000	104.09	54.7971	18.4312	4.4001
16750000	104.109	54.8245	18.4387	4.40155
16760000	104.127	54.8514	18.4454	4.4031
16770000	104.146	54.8794	18.4521	4.40453
16780000	104.166	54.9065	18.4586	4.40602
16790000	104.184	54.9341	18.4646	4.40743
16800000	104.203	54.9618	18.4708	4.40876
16810000	104.221	54.99	18.4771	4.41012
16820000	104.24	55.0179	18.4837	4.41158
16830000	104.26	55.0451	18.4903	4.41302
16840000	104.28	55.0729	18.4965	4.41436
16850000	104.3	55.1009	18.503	4.41577
16860000	104.323	55.1293	18.51	4.41711
16870000	104.346	55.1578	18.517	4.41864
16880000	104.369	55.1862	18.5243	4.42004
16890000	104.39	55.2148	18.5322	4.42139
16900000	104.412	55.2438	18.5396	4.42267
16910000	104.434	55.2723	18.547	4.42402
16920000	104.457	55.301	18.5552	4.42531
16930000	104.478	55.3293	18.5635	4.42657
16940000	104.498	55.357	18.5719	4.42778
16950000	104.519	55.3853	18.579	4.42905
16960000	104.538	55.4135	18.586	4.43028
16970000	104.558	55.4402	18.5927	4.43166
16980000	104.578	55.4675	18.5995	4.43292
16990000	104.596	55.4943	18.6062	4.43422
17000000	104.614	55.5218	18.613	4.43528
17010000	104.633	55.5482	18.6199	4.43646
17020000	104.65	55.5741	18.627	4.43765
17030000	104.668	55.6007	18.6337	4.43872
17040000	104.688	55.6277	18.6404	4.43976
17050000	104.707	55.654	18.6471	4.44093
17060000	104.726	55.6804	18.6544	4.44228
17070000	104.744	55.7053	18.6611	4.44341
17080000	104.762	55.7307	18.6676	4.44464
17090000	104.78	55.7557	18.6736	4.44598
17100000	104.799	55.7821	18.6803	4.44727
17110000	104.819	55.8077	18.6869	4.4486
17120000	104.84	55.8334	18.6939	4.45022
17130000	104.859	55.8601	18.7005	4.45155
17140000	104.879	55.8855	18.7076	4.453
17150000	104.898	55.9107	18.7149	4.45453
17160000	104.917	55.9358	18.7215	4.45593
17170000	104.938	55.9609	18.7281	4.45747
17180000	104.959	55.9858	18.7348	4.45876
17190000	104.98	56.0106	18.7419	4.46008
17200000	105.001	56.0352	18.7488	4.46137
17210000	105.023	56.0603	18.7552	4.46253
17220000	105.045	56.0856	18.7608	4.46369
17230000	105.068	56.1111	18.7668	4.46494
17240000	105.09	56.1356	18.7728	4.46622
17250000	105.111	56.1596	18.7793	4.46739
17260000	105.13	56.1845	18.7854	4.46862
17270000	105.151	56.2095	18.7915	4.46978
17280000	105.17	56.2352	18.7972	4.47088
17290000	105.191	56.2612	18.8029	4.47184
17300000	105.212	56.2863	18.8085	4.47269
17310000	105.233	56.3111	18.8135	4.47379
17320000	105.255	56.336	18.8185	4.47501
17330000	105.277	56.361	18.824	4.47617
17340000	105.299	56.3871	18.8293	4.47722
17350000	105.324	56.4136	18.8346	4.47841
17360000	105.348	56.4397	18.8394	4.47962
17370000	105.372	56.466	18.845	4.48083
17380000	105.397	56.4926	18.8505	4.48213
17390000	105.422	56.5197	18.8561	4.48331
17400000	105.447	56.5471	18.8617	4.48451
17410000	105.474	56.5727	18.8678	4.48572
17420000	105.5	56.5993	18.8735	4.48682
17430000	105.526	56.626	18.8795	4.4881
17440000	105.551	56.6527	18.8851	4.48928
17450000	105.579	56.6799	18.8906	4.49036
17460000	105.604	56.7067	18.8964	4.49132
17470000	105.631	56.7334	18.9024	4.49218
17480000	105.658	56.7594	18.9078	4.493
17490000	105.684	56.7844	18.9135	4.49401
17500000	105.711	56.8089	18.9188	4.49496
17510000	105.738	56.8347	18.9242	4.49599
17520000	105.764	56.8595	18.9289	4.4969
17530000	105.791	56.8843	18.9345	4.49795
17540000	105.818	56.9088	18.9401	4.49915
17550000	105.845	56.9335	18.9453	4.50032
17560000	105.874	56.9587	18.9508	4.50169
17570000	105.902	56.9842	18.9571	4.50284
17580000	105.929	57.0096	18.9627	4.50407
17590000	105.957	57.0358	18.968	4.50521
17600000	105.985	57.0622	18.9741	4.50661
17610000	106.012	57.0892	18.9805	4.50784
17620000	106.04	57.1161	18.9874	4.50897
17630000	106.066	57.143	18.9944	4.51027
17640000	106.092	57.1694	19.0009	4.51174
17650000	106.118	57.1966	19.0069	4.51298
17660000	106.143	57.2232	19.0127	4.51407
17670000	106.168	57.2504	19.0188	4.5153
17680000	106.194	57.2764	19.0252	4.51655
17690000	106.22	57.303	19.0318	4.51786
17700000	106.247	57.3299	19.0374	4.51929
17710000	106.273	57.357	19.0434	4.52077
17720000	106.298	57.3845	19.05	4.52217
17730000	106.323	57.4129	19.0572	4.52356
17740000	106.349	57.4424	19.0629	4.52531
17750000	106.373	57.4705	19.0687	4.52678
17760000	106.399	57.4974	19.074	4.52824
17770000	106.423	57.525	19.0791	4.52991
17780000	106.447	57.5519	19.0842	4.53147
17790000	106.473	57.5785	19.0892	4.53313
17800000	106.5	57.6054	19.0939	4.53485
17810000	106.526	57.6314	19.0988	4.53657
17820000	106.55	57.6569	19.1035	4.53845
17830000	106.576	57.6813	19.1085	4.54049
17840000	106.601	57.7063	19.1134	4.54225
17850000	106.627	57.7313	19.1186	4.54415
17860000	106.651	57.7566	19.1235	4.54601
17870000	106.678	57.7821	19.1289	4.54774
17880000	106.703	57.8072	19.1343	4.54952
17890000	106.728	57.8334	19.1397	4.55112
17900000	106.753	57.8592	19.145	4.55298
17910000	106.779	57.8861	19.1499	4.55475
17920000	106.806	57.9134	19.1547	4.5567
17930000	106.832	57.9406	19.1596	4.55836
17940000	106.857	57.9689	19.1641	4.5602
17950000	106.88	57.996	19.1696	4.56193
17960000	106.903	58.0235	19.1751	4.5639
17970000	106.927	58.0516	19.1806	4.56574
17980000	106.951	58.0791	19.186	4.56738
17990000	106.974	58.1069	19.1918	4.56901
18000000	106.997	58.1343	19.1973	4.57074
18010000	107.02	58.1604	19.2024	4.57234
18020000	107.042	58.1847	19.2079	4.57386
18030000	107.066	58.2096	19.2135	4.57543
18040000	107.089	58.235	19.2189	4.57685
18050000	107.113	58.2612	19.2239	4.5782
18060000	107.137	58.2864	19.2292	4.57949
18070000	107.162	58.3108	19.2338	4.58081
18080000	107.186	58.3362	19.2389	4.58205
18090000	107.211	58.3613	19.2441	4.58308
18100000	107.236	58.3854	19.2495	4.58415
18110000	107.26	58.4101	19.2549	4.58523
18120000	107.285	58.4352	19.2597	4.5863
18130000	107.31	58.4599	19.2649	4.58728
18140000	107.334	58.4839	19.2702	4.58827
18150000	107.36	58.5083	19.2754	4.58932
18160000	107.385	58.5321	19.2815	4.59055
18170000	107.411	58.5567	19.2873	4.59157
18180000	107.438	58.5813	19.293	4.59257
18190000	107.464	58.6049	19.2984	4.59349
18200000	107.488	58.6293	19.3039	4.59434
18210000	107.512	58.6525	19.3097	4.59523
18220000	107.537	58.6751	19.3154	4.59613
18230000	107.562	58.697	19.3213	4.59732
18240000	107.586	58.7187	19.3271	4.59841
18250000	107.611	58.7407	19.3329	4.59948
18260000	107.635	58.7629	19.3393	4.6007
18270000	107.657	58.7839	19.3459	4.60162
18280000	107.682	58.8053	19.3526	4.60266
18290000	107.706	58.8282	19.3587	4.60357
18300000	107.73	58.8514	19.3656	4.60441
18310000	107.755	58.8732	19.3729	4.60543
18320000	107.78	58.8964	19.3798	4.6063
18330000	107.804	58.9207	19.387	4.60719
18340000	107.828	58.9444	19.3932	4.60813
18350000	107.854	58.9671	19.3996	4.60903
18360000	107.878	58.9905	19.4062	4.61008
18370000	107.905	59.0134	19.4125	4.61115
18380000	107.931	59.0373	19.4188	4.61218
18390000	107.956	59.0606	19.425	4.61328
18400000	107.983	59.0834	19.4311	4.61443
18410000	108.009	59.1068	19.4368	4.61552
18420000	108.035	59.1294	19.4429	4.61661
18430000	108.061	59.1523	19.449	4.61776
18440000	108.085	59.1755	19.4545	4.61874
18450000	108.11	59.1995	19.4599	4.61964
18460000	108.136	59.223	19.4655	4.62075
18470000	108.16	59.2455	19.4717	4.6218
18480000	108.185	59.2683	19.4772	4.62263
18490000	108.208	59.2909	19.4833	4.62349
18500000	108.232	59.3139	19.4901	4.62441
18510000	108.256	59.3369	19.4966	4.62548
18520000	108.28	59.3591	19.5034	4.62646
18530000	108.305	59.3828	19.5101	4.62751
18540000	108.331	59.4071	19.5171	4.62833
18550000	108.358	59.431	19.5247	4.6293
18560000	108.386	59.4553	19.532	4.63019
18570000	108.415	59.479	19.5392	4.63111
18580000	108.444	59.5024	19.5462	4.63211
18590000	108.474	59.5264	19.5528	4.63304
18600000	108.503	59.5498	19.5591	4.63383
18610000	108.53	59.5721	19.5654	4.63472
18620000	108.556	59.5953	19.5724	4.63569
18630000	108.584	59.6184	19.5791	4.63664
18640000	108.612	59.6409	19.5855	4.63761
18650000	108.639	59.6635	19.5913	4.63846
18660000	108.668	59.6867	19.5972	4.63925
18670000	108.698	59.71	19.6029	4.64004
18680000	108.727	59.7332	19.6085	4.64097
18690000	108.755	59.7572	19.6143	4.64188
18700000	108.783	59.7814	19.62	4.64268
18710000	108.811	59.8047	19.6257	4.64361
18720000	108.839	59.8291	19.6312	4.64464
18730000	108.868	59.8535	19.6365	4.64555
18740000	108.899	59.8764	19.6415	4.64646
18750000	108.93	59.8996	19.6461	4.64743
18760000	108.96	59.9249	19.6509	4.64826
18770000	108.99	59.9492	19.6555	4.64921
18780000	109.021	59.9733	19.6606	4.65014
18790000	109.051	59.9988	19.6653	4.65114
18800000	109.08	60.0251	19.6703	4.65198
18810000	109.111	60.0505	19.6751	4.65298
18820000	109.144	60.0749	19.6801	4.65399
18830000	109.177	60.1006	19.6852	4.65505
18840000	109.21	60.1263	19.69	4.65608
18850000	109.245	60.1518	19.6948	4.65714
18860000	109.277	60.1767	19.6996	4.65808
18870000	109.311	60.2014	19.7046	4.65892
18880000	109.342	60.2261	19.7096	4.65988
18890000	109.373	60.2519	19.7139	4.6608
18900000	109.403	60.2761	19.7178	4.6618
18910000	109.434	60.3002	19.7222	4.66279
18920000	109.465	60.3242	19.7267	4.6638
18930000	109.496	60.3495	19.7315	4.66478
18940000	109.526	60.3741	19.7365	4.66566
18950000	109.555	60.3992	19.7418	4.66647
18960000	109.587	60.4246	19.7468	4.66741
18970000	109.618	60.4502	19.751	4.66824
18980000	109.65	60.4757	19.7558	4.66923
18990000	109.683	60.5017	19.7605	4.67008
19000000	109.715	60.5272	19.7649	4.67088
19010000	109.747	60.5526	19.7693	4.67174
19020000	109.78	60.5785	19.7739	4.67262
19030000	109.813	60.6042	19.7784	4.67349
19040000	109.844	60.6286	19.7825	4.67434
19050000	109.878	60.6527	19.787	4.67528
19060000	109.913	60.6777	19.7916	4.67618
19070000	109.947	60.7026	19.7971	4.67743
19080000	109.98	60.727	19.8025	4.67847
19090000	110.017	60.7522	19.8077	4.6795
19100000	110.052	60.7778	19.8128	4.68061
19110000	110.087	60.8027	19.8181	4.6817
19120000	110.123	60.8284	19.8231	4.68283
19130000	110.158	60.8538	19.8279	4.68394
19140000	110.193	60.8795	19.8324	4.68503
19150000	110.228	60.9049	19.8366	4.68616
19160000	110.263	60.9317	19.8414	4.68718
19170000	110.297	60.9588	19.8465	4.68798
19180000	110.331	60.9859	19.8512	4.68907
19190000	110.364	61.0123	19.8556	4.69
19200000	110.397	61.039	19.8598	4.69096
19210000	110.429	61.0653	19.864	4.69206
19220000	110.46	61.0922	19.8684	4.69295
19230000	110.491	61.1189	19.8732	4.69397
19240000	110.522	61.1445	19.8778	4.69499
19250000	110.554	61.1699	19.8827	4.69595
19260000	110.588	61.1957	19.8875	4.69679
19270000	110.622	61.2213	19.8928	4.69785
19280000	110.654	61.2468	19.8987	4.69883
19290000	110.687	61.2719	19.9048	4.69981
19300000	110.721	61.2973	19.9106	4.70073
19310000	110.755	61.3223	19.9164	4.70172
19320000	110.792	61.3468	19.9223	4.70266
19330000	110.829	61.3728	19.9279	4.70367
19340000	110.866	61.3984	19.934	4.70452
19350000	110.904	61.4245	19.9397	4.70538
19360000	110.942	61.4517	19.9455	4.70627
19370000	110.981	61.4772	19.9512	4.70729
19380000	111.016	61.5031	19.9564	4.70822
19390000	111.053	61.5277	19.9618	4.70911
19400000	111.091	61.5521	19.9675	4.70983
19410000	111.126	61.5778	19.9732	4.71068
19420000	111.161	61.6037	19.9789	4.71161
19430000	111.193	61.6296	19.9849	4.71255
19440000	111.226	61.6548	19.9907	4.71368
19450000	111.26	61.6803	19.9964	4.71479
19460000	111.295	61.7063	20.0022	4.71589
19470000	111.328	61.7317	20.0079	4.71686
19480000	111.362	61.7557	20.0137	4.71787
19490000	111.396	61.7796	20.0189	4.71886
19500000	111.429	61.804	20.024	4.7198
19510000	111.462	61.8286	20.0291	4.72072
19520000	111.494	61.8533	20.034	4.72169
19530000	111.526	61.8784	20.0386	4.72278
19540000	111.559	61.9024	20.0433	4.72373
19550000	111.591	61.9262	20.0478	4.72461
19560000	111.622	61.9497	20.0524	4.72559
19570000	111.651	61.9726	20.0569	4.72654
19580000	111.682	61.9961	20.0609	4.72757
19590000	111.714	62.0197	20.0652	4.72856
19600000	111.744	62.0423	20.069	4.7296
19610000	111.775	62.0648	20.073	4.73047
19620000	111.806	62.0876	20.0771	4.73143
19630000	111.837	62.1102	20.0811	4.73229
19640000	111.868	62.1326	20.0853	4.73317
19650000	111.897	62.1553	20.0897	4.73407
19660000	111.926	62.1787	20.0937	4.73482
19670000	111.954	62.2016	20.0974	4.73566
19680000	111.983	62.2223	20.1013	4.73655
19690000	112.013	62.2429	20.1053	4.73752
19700000	112.044	62.2654	20.1091	4.73868
19710000	112.074	62.2876	20.1127	4.73993
19720000	112.103	62.3088	20.1164	4.74123
19730000	112.133	62.3303	20.1201	4.74243
19740000	112.163	62.3518	20.1238	4.74355
19750000	112.193	62.3734	20.1278	4.74469
19760000	112.221	62.3944	20.1318	4.74583
19770000	112.249	62.4159	20.1361	4.7469
19780000	112.279	62.4373	20.1404	4.74812
19790000	112.31	62.4591	20.1447	4.74927
19800000	112.339	62.4802	20.1492	4.7503
19810000	112.369	62.5015	20.1539	4.75148
19820000	112.398	62.5235	20.1586	4.75271
19830000	112.428	62.5457	20.1632	4.75383
19840000	112.456	62.5679	20.1679	4.75508
19850000	112.484	62.5905	20.1724	4.75618
19860000	112.513	62.6126	20.1766	4.75738
19870000	112.543	62.6348	20.1811	4.75856
19880000	112.574	62.6561	20.1865	4.75969
19890000	112.604	62.6764	20.1914	4.76089
19900000	112.635	62.698	20.1964	4.76214
19910000	112.666	62.7204	20.2014	4.76343
19920000	112.697	62.7422	20.2063	4.76469
19930000	112.727	62.7639	20.2119	4.76614
19940000	112.757	62.7857	20.2172	4.76759
19950000	112.785	62.8069	20.2226	4.7691
19960000	112.814	62.829	20.2281	4.77082
19970000	112.843	62.8513	20.2339	4.77245
[truncated: 3 more rows]
