# Supplementary material for: Solution-processable polymer membranes with hydrophilic subnanometre pores for sustainable lithium extraction
Source: Nat Water. 2025 Mar 12;3(3):319–33. doi: 10.1038/s44221-025-00398-8 (PMC11932922; doi:10.1038/s44221-025-00398-8)
Supplement: Supplementary file 6 — Source data. [file 44221_2025_398_MOESM6_ESM.xlsx]

## Sheet: Fig. 5e
Time	Concentration	Concentration	Concentration	Concentration
h	mol m-2 h-1	mol m-2 h-1	mol m-2 h-1	mol m-2 h-1
	Mg2+	K+	Li+	Na+
0	0.00165	0.000908974	0.00142	0.00178
2	0.00225	0.07789	0.03025	0.04119
4	0.0029	0.15397	0.05894	0.07587
6	0.00339	0.22077	0.08905	0.11121
8	0.00369	0.26538	0.11682	0.14221
10	0.0039	0.30218	0.13847	0.17191

## Sheet: Fig. 5f
	Permeation rate	yEr±	M+/Mg2+ selectivity	yEr±
	mol m-2 h-1		-
K+	0.5035	0.00109	286.764	17
Na+	0.2548	0.0001039	141.34	8
Li+	0.2084	0.0001085	115.878	4
Mg2+	0.0018	5.45e-06	-	-

## Sheet: Fig. 5g
2TheTa	Intensity	2TheTa	Intensity
degree	counts	degree	counts
Li2CO3 product of this study		Li2CO3 PDF reference
3.00843	3470	--
3.0193	3381	--
3.03017	3251	21.328	83.9
3.04103	3241	23.401	13.5
3.0519	3103	23.476	13.3
3.06277	3116	29.444	23.7
3.07363	3151	30.616	76.4
3.0845	3092	31.78	100
3.09536	3002	34.108	29.2
3.10623	2967	36.07	16.8
3.1171	2849	36.955	39.5
3.12796	2923	39.573	14.1
3.13883	2806	39.914	9.6
3.1497	2865	40.866	0.1
3.16056	2779	42.697	3.1
3.17143	2698	43.444	5.7
3.1823	2727	45.04	1.7
3.19316	2665	47.541	1.2
3.20403	2559	48.018	1.3
3.2149	2653	48.704	14.8
3.22576	2515	48.824	11.7
3.23663	2534	50.045	0.1
3.24749	2417	50.326	4.1
3.25836	2655	56.763	3.9
3.26923	2421	57.736	5.4
3.28009	2579	58.137	2.1
3.29096	2380	58.358	4.5
3.30183	2284	58.667	4.1
3.31269	2307	58.903	3.9
3.32356	2337	59.008	6.6
3.33443	2298	59.761	10.1
3.34529	2247	61.095	4.6
3.35616	2213	61.361	2.8
3.36703	2111	61.449	3.5
3.37789	2178	61.902	0.8
3.38876	2139	63.348	3.6
3.39963	2228	63.536	3.1
3.41049	2074	63.604	2.8
3.42136	2057	63.743	1.3
3.43222	2031	64.024	0.7
3.44309	2018	64.875	1.2
3.45396	1982	65.437	5
3.46482	1896	66.402	0.5
3.47569	1860	67.162	2.3
3.48656	1882	68.109	1.1
3.49742	1838	69.402	1.1
3.50829	1867	69.571	1.1
3.51916	1802	70.395	1.1
3.53002	1774	71.826	1.6
3.54089	1842	72.412	0.7
3.55176	1735	73.467	0.3
3.56262	1707	73.718	2
3.57349	1619	73.946	4.3
3.58435	1665	74.945	3
3.59522	1627	75.225	1.7
3.60609	1641	75.482	1
3.61695	1567	76.169	0.1
3.62782	1596	77.235	0.9
3.63869	1541	77.487	0.5
3.64955	1516	77.958	0.1
3.66042	1505	78.672	0.2
3.67129	1513	79.752	0.1
3.68215	1500	80.229	0.1
3.69302	1537	80.802	0.4
3.70389	1456	81.319	0.1
3.71475	1446	81.479	0.2
3.72562	1415	81.882	1.2
3.73648	1462	82.149	0.7
3.74735	1412	82.352	0.3
3.75822	1357	83.15	0.7
3.76908	1357	83.657	0.1
3.77995	1442	84.594	0.2
3.79082	1334	85.365	0.8
3.80168	1340	86.154	1.5
3.81255	1363	86.264	1.6
3.82342	1298	86.432	1.3
3.83428	1234	86.781	0.4
3.84515	1286	87.639	0.4
3.85602	1267	88.569	0.1
3.86688	1221	88.798	0.2
3.87775	1209	89.648	0.1
3.88861	1210
3.89948	1210
3.91035	1206
3.92121	1179
3.93208	1170
3.94295	1105
3.95381	1136
3.96468	1118
3.97555	1152
3.98641	1114
3.99728	1114
4.00815	1142
4.01901	1080
4.02988	1142
4.04075	1102
4.05161	1053
4.06248	1036
4.07334	1021
4.08421	1003
4.09508	1084
4.10594	1028
4.11681	1029
4.12768	1038
4.13854	980
4.14941	990
4.16028	1020
4.17114	1005
4.18201	965
4.19288	1004
4.20374	951
4.21461	894
4.22547	984
4.23634	903
4.24721	921
4.25807	932
4.26894	957
4.27981	915
4.29067	910
4.30154	923
4.31241	921
4.32327	881
4.33414	907
4.34501	912
4.35587	933
4.36674	948
4.3776	890
4.38847	945
4.39934	847
4.4102	878
4.42107	848
4.43194	873
4.4428	796
4.45367	844
4.46454	823
4.4754	865
4.48627	836
4.49714	860
4.508	787
4.51887	839
4.52973	804
4.5406	881
4.55147	840
4.56233	804
4.5732	759
4.58407	840
4.59493	814
4.6058	804
4.61667	808
4.62753	801
4.6384	781
4.64927	774
4.66013	725
4.671	817
4.68186	765
4.69273	780
4.7036	790
4.71446	732
4.72533	746
4.7362	713
4.74706	728
4.75793	774
4.7688	726
4.77966	759
4.79053	745
4.8014	736
4.81226	723
4.82313	708
4.834	782
4.84486	739
4.85573	708
4.86659	780
4.87746	689
4.88833	697
4.89919	727
4.91006	726
4.92093	673
4.93179	652
4.94266	715
4.95353	680
4.96439	684
4.97526	676
4.98613	695
4.99699	640
5.00786	686
5.01872	665
5.02959	701
5.04046	669
5.05132	694
5.06219	633
5.07306	664
5.08392	642
5.09479	689
5.10566	640
5.11652	603
5.12739	604
5.13826	635
5.14912	609
5.15999	645
5.17085	621
5.18172	625
5.19259	613
5.20345	642
5.21432	639
5.22519	597
5.23605	615
5.24692	620
5.25779	548
5.26865	610
5.27952	586
5.29039	556
5.30125	601
5.31212	602
5.32298	594
5.33385	648
5.34472	624
5.35558	597
5.36645	613
5.37732	604
5.38818	549
5.39905	601
5.40992	550
5.42078	596
5.43165	563
5.44252	576
5.45338	548
5.46425	566
5.47512	564
5.48598	594
5.49685	578
5.50771	536
5.51858	567
5.52945	547
5.54031	539
5.55118	559
5.56205	541
5.57291	539
5.58378	513
5.59465	517
5.60551	511
5.61638	550
5.62725	505
5.63811	524
5.64898	514
5.65984	491
5.67071	456
5.68158	538
5.69244	517
5.70331	484
5.71418	471
5.72504	470
5.73591	511
5.74678	490
5.75764	510
5.76851	481
5.77938	481
5.79024	488
5.80111	515
5.81197	501
5.82284	438
5.83371	508
5.84457	468
5.85544	484
5.86631	497
5.87717	460
5.88804	490
5.89891	495
5.90977	478
5.92064	447
5.93151	492
5.94237	464
5.95324	459
5.9641	465
5.97497	480
5.98584	457
5.9967	470
6.00757	490
6.01844	461
6.0293	450
6.04017	460
6.05104	461
6.0619	424
6.07277	442
6.08364	457
6.0945	491
6.10537	442
6.11624	463
6.1271	437
6.13797	452
6.14883	479
6.1597	429
6.17057	408
6.18143	453
6.1923	419
6.20317	428
6.21403	472
6.2249	404
6.23577	426
6.24663	463
6.2575	471
6.26837	449
6.27923	443
6.2901	441
6.30096	405
6.31183	461
6.3227	453
6.33356	430
6.34443	443
6.3553	462
6.36616	457
6.37703	412
6.3879	462
6.39876	434
6.40963	393
6.4205	407
6.43136	447
6.44223	426
6.45309	416
6.46396	428
6.47483	384
6.48569	403
6.49656	402
6.50743	437
6.51829	433
6.52916	429
6.54003	378
6.55089	436
6.56176	416
6.57263	440
6.58349	434
6.59436	435
6.60522	433
6.61609	434
6.62696	397
6.63782	412
6.64869	398
6.65956	407
6.67042	374
6.68129	386
6.69216	399
6.70302	365
6.71389	428
6.72476	428
6.73562	421
6.74649	416
6.75736	406
6.76822	360
6.77909	424
6.78995	376
6.80082	367
6.81169	406
6.82255	421
6.83342	420
6.84429	390
6.85515	415
6.86602	392
6.87689	399
6.88775	393
6.89862	379
6.90949	367
6.92035	394
6.93122	367
6.94208	360
6.95295	399
6.96382	374
6.97468	406
6.98555	392
6.99642	403
7.00728	386
7.01815	366
7.02902	380
7.03988	405
7.05075	358
7.06162	387
7.07248	376
7.08335	376
7.09421	361
7.10508	372
7.11595	366
7.12681	387
7.13768	390
7.14855	414
7.15941	361
7.17028	382
7.18115	373
7.19201	361
7.20288	360
7.21375	358
7.22461	311
7.23548	390
7.24634	378
7.25721	355
7.26808	388
7.27894	395
7.28981	354
7.30068	376
7.31154	390
7.32241	374
7.33328	384
7.34414	376
7.35501	365
7.36588	383
7.37674	387
7.38761	425
7.39847	384
7.40934	363
7.42021	394
7.43107	356
7.44194	358
7.45281	388
7.46367	356
7.47454	363
7.48541	369
7.49627	388
7.50714	371
7.51801	336
7.52887	362
7.53974	386
7.55061	356
7.56147	398
7.57234	394
7.5832	358
7.59407	360
7.60494	371
7.6158	368
7.62667	387
7.63754	379
7.6484	395
7.65927	359
7.67014	390
7.681	375
7.69187	369
7.70274	345
7.7136	405
7.72447	381
7.73533	401
7.7462	386
7.75707	382
7.76793	387
7.7788	386
7.78967	350
7.80053	422
7.8114	328
7.82227	375
7.83313	378
7.844	419
7.85487	398
7.86573	391
7.8766	412
7.88746	393
7.89833	389
7.9092	385
7.92006	382
7.93093	347
7.9418	384
7.95266	356
7.96353	345
7.9744	402
7.98526	384
7.99613	372
8.007	368
8.01786	399
8.02873	409
8.03959	398
8.05046	370
8.06133	381
8.07219	336
8.08306	379
8.09393	387
8.10479	352
8.11566	343
8.12653	325
8.13739	335
8.14826	391
8.15913	351
8.16999	382
8.18086	395
8.19173	383
8.20259	383
8.21346	364
8.22432	389
8.23519	387
8.24606	401
8.25692	390
8.26779	368
8.27866	396
8.28952	357
8.30039	382
8.31126	390
8.32212	390
8.33299	370
8.34386	375
8.35472	406
8.36559	373
8.37645	371
8.38732	366
8.39819	363
8.40905	393
8.41992	384
8.43079	400
8.44165	444
8.45252	377
8.46339	420
8.47425	387
8.48512	394
8.49599	401
8.50685	383
8.51772	344
8.52858	399
8.53945	386
8.55032	425
8.56118	397
8.57205	350
8.58292	401
8.59378	388
8.60465	378
8.61552	408
8.62638	352
8.63725	411
8.64812	405
8.65898	379
8.66985	393
8.68071	356
8.69158	387
8.70245	381
8.71331	412
8.72418	404
8.73505	390
8.74591	403
8.75678	358
8.76765	366
8.77851	360
8.78938	400
8.80025	410
8.81111	409
8.82198	388
8.83285	423
8.84371	394
8.85458	369
8.86544	433
8.87631	384
8.88718	413
8.89804	390
8.90891	405
8.91978	372
8.93064	405
8.94151	403
8.95238	423
8.96324	429
8.97411	362
8.98498	459
8.99584	405
9.00671	392
9.01757	398
9.02844	391
9.03931	446
9.05017	380
9.06104	401
9.07191	376
9.08277	393
9.09364	368
9.10451	369
9.11537	383
9.12624	411
9.13711	393
9.14797	360
9.15884	430
9.1697	420
9.18057	417
9.19144	383
9.2023	426
9.21317	423
9.22404	382
9.2349	418
9.24577	384
9.25664	404
9.2675	373
9.27837	380
9.28924	400
9.3001	376
9.31097	425
9.32183	409
9.3327	401
9.34357	385
9.35443	364
9.3653	386
9.37617	445
9.38703	432
9.3979	395
9.40877	386
9.41963	415
9.4305	384
9.44137	372
9.45223	434
9.4631	392
9.47397	410
9.48483	367
9.4957	408
9.50656	403
9.51743	439
9.5283	431
9.53916	378
9.55003	423
9.5609	383
9.57176	430
9.58263	414
9.5935	403
9.60436	371
9.61523	398
9.6261	377
9.63696	377
9.64783	392
9.65869	385
9.66956	420
9.68043	402
9.69129	430
9.70216	391
9.71303	409
9.72389	403
9.73476	420
9.74563	429
9.75649	442
9.76736	425
9.77823	448
9.78909	414
9.79996	385
9.81082	417
9.82169	423
9.83256	387
9.84342	455
9.85429	387
9.86516	427
9.87602	402
9.88689	445
9.89776	409
9.90862	463
9.91949	393
9.93036	389
9.94122	397
9.95209	420
9.96295	438
9.97382	462
9.98469	421
9.99555	434
10.0064	436
10.0173	400
10.0282	450
10.039	404
10.0499	400
10.0608	402
10.0716	421
10.0825	427
10.0933	398
10.1042	415
10.1151	448
10.1259	426
10.1368	429
10.1477	415
10.1585	397
10.1694	404
10.1803	407
10.1912	409
10.202	403
10.2129	408
10.2238	445
10.2346	457
10.2455	465
10.2563	421
10.2672	413
10.2781	452
10.2889	409
10.2998	410
10.3107	412
10.3216	413
10.3324	441
10.3433	379
10.3542	437
10.365	387
10.3759	422
10.3867	378
10.3976	441
10.4085	399
10.4193	440
10.4302	448
10.4411	391
10.4519	449
10.4628	433
10.4737	426
10.4845	438
10.4954	436
10.5063	405
10.5171	410
10.528	448
10.5389	434
10.5497	396
10.5606	448
10.5715	452
10.5823	425
10.5932	391
10.6041	422
10.6149	442
10.6258	472
10.6367	391
10.6475	409
10.6584	451
10.6693	447
10.6801	425
10.691	432
10.7019	414
10.7127	424
10.7236	401
10.7345	397
10.7453	439
10.7562	422
10.7671	417
10.7779	438
10.7888	455
10.7997	454
10.8105	408
10.8214	463
10.8323	400
10.8431	425
10.854	418
10.8649	376
10.8757	421
10.8866	470
10.8975	413
10.9083	409
10.9192	434
10.9301	449
10.9409	456
10.9518	431
10.9627	431
10.9735	409
10.9844	450
10.9953	401
11.0061	424
11.017	479
11.0279	465
11.0387	441
11.0496	399
11.0605	420
11.0713	446
11.0822	440
11.0931	437
11.1039	401
11.1148	429
11.1257	422
11.1365	450
11.1474	417
11.1583	450
11.1691	436
11.18	418
11.1909	429
11.2017	419
11.2126	426
11.2235	420
11.2343	403
11.2452	426
11.2561	454
11.2669	437
11.2778	411
11.2887	445
11.2995	441
11.3104	456
11.3213	387
11.3321	426
11.343	471
11.3539	441
11.3647	430
11.3756	438
11.3865	422
11.3973	441
11.4082	413
11.4191	419
11.4299	434
11.4408	460
11.4517	429
11.4625	445
11.4734	441
11.4843	446
11.4951	417
11.506	446
11.5169	411
11.5277	462
11.5386	442
11.5495	433
11.5603	433
11.5712	429
11.5821	442
11.5929	463
11.6038	446
11.6146	479
11.6255	429
11.6364	446
11.6472	461
11.6581	458
11.669	422
11.6799	436
11.6907	414
11.7016	445
11.7125	413
11.7233	436
11.7342	445
11.7451	445
11.7559	445
11.7668	443
11.7776	406
11.7885	436
11.7994	425
11.8102	452
11.8211	424
11.832	494
11.8429	436
11.8537	451
11.8646	463
11.8755	448
11.8863	446
11.8972	441
11.908	449
11.9189	417
11.9298	437
11.9406	421
11.9515	427
11.9624	437
11.9733	455
11.9841	449
11.995	401
12.0059	438
12.0167	429
12.0276	467
12.0384	447
12.0493	389
12.0602	409
12.071	465
12.0819	453
12.0928	396
12.1036	451
12.1145	437
12.1254	443
12.1362	441
12.1471	440
12.158	445
12.1688	474
12.1797	470
12.1906	452
12.2014	430
12.2123	467
12.2232	418
12.234	497
12.2449	375
12.2558	456
12.2666	415
12.2775	481
12.2884	485
12.2992	431
12.3101	457
12.321	432
12.3318	452
12.3427	503
12.3536	439
12.3644	406
12.3753	465
12.3862	425
12.397	445
12.4079	493
12.4188	463
12.4296	443
12.4405	428
12.4514	483
12.4622	446
12.4731	397
12.484	512
12.4948	457
12.5057	449
12.5166	461
12.5274	387
12.5383	428
12.5492	412
12.56	418
12.5709	469
12.5818	462
12.5926	478
12.6035	402
12.6144	425
12.6252	430
12.6361	463
12.647	447
12.6578	438
12.6687	454
12.6796	464
12.6904	438
12.7013	516
12.7122	470
12.723	454
12.7339	445
12.7448	458
12.7556	464
12.7665	470
12.7774	484
12.7882	433
12.7991	451
12.81	460
12.8208	452
12.8317	480
12.8426	449
12.8534	409
12.8643	439
12.8752	443
12.886	386
12.8969	449
12.9078	395
12.9186	485
12.9295	440
12.9404	460
12.9512	449
12.9621	440
12.973	456
12.9838	447
12.9947	456
13.0056	451
13.0164	436
13.0273	483
13.0382	429
13.049	439
13.0599	430
13.0708	450
13.0816	450
13.0925	474
13.1034	443
13.1142	461
13.1251	444
13.136	445
13.1468	492
13.1577	481
13.1685	426
13.1794	463
13.1903	465
13.2012	503
13.212	443
13.2229	419
13.2338	466
13.2446	412
13.2555	437
13.2663	488
13.2772	466
13.2881	459
13.2989	476
13.3098	459
13.3207	447
13.3316	461
13.3424	449
13.3533	450
13.3642	453
13.375	431
13.3859	476
13.3968	449
13.4076	497
13.4185	445
13.4293	431
13.4402	468
13.4511	451
13.4619	455
13.4728	467
13.4837	502
13.4946	451
13.5054	422
13.5163	467
13.5272	413
13.538	449
13.5489	428
13.5597	460
13.5706	485
13.5815	460
13.5923	501
13.6032	489
13.6141	435
13.625	432
13.6358	444
13.6467	410
13.6575	456
13.6684	465
13.6793	446
13.6901	484
13.701	438
13.7119	446
13.7227	446
13.7336	446
13.7445	446
13.7553	440
13.7662	450
13.7771	474
13.7879	460
13.7988	476
13.8097	435
13.8205	443
13.8314	451
13.8423	467
13.8531	433
13.864	497
13.8749	427
13.8857	417
13.8966	436
13.9075	434
13.9183	450
13.9292	448
13.9401	444
13.9509	479
13.9618	439
13.9727	451
13.9835	457
13.9944	489
14.0053	449
14.0161	423
14.027	430
14.0379	423
14.0487	484
14.0596	481
14.0705	454
14.0813	458
14.0922	450
14.1031	477
14.1139	454
14.1248	467
14.1357	412
14.1465	430
14.1574	456
14.1683	434
14.1791	441
14.19	416
14.2009	471
14.2117	449
14.2226	438
14.2335	506
14.2443	478
14.2552	467
14.2661	452
14.2769	482
14.2878	447
14.2987	443
14.3095	466
14.3204	432
14.3313	467
14.3421	463
14.353	449
14.3639	470
14.3747	395
14.3856	472
14.3965	410
14.4073	465
14.4182	412
14.4291	419
14.4399	468
14.4508	429
14.4617	505
14.4725	464
14.4834	478
14.4943	485
14.5051	453
14.516	437
14.5269	455
14.5377	451
14.5486	435
14.5595	433
14.5703	446
14.5812	451
14.5921	410
14.6029	450
14.6138	431
14.6247	489
14.6355	415
14.6464	447
14.6573	471
14.6681	480
14.679	436
14.6899	475
14.7007	461
14.7116	457
14.7225	410
14.7333	452
14.7442	444
14.7551	464
14.7659	441
14.7768	498
14.7876	457
14.7985	445
14.8094	458
14.8202	463
14.8311	453
14.842	465
14.8529	439
14.8637	506
14.8746	458
14.8855	417
14.8963	421
14.9072	406
14.918	468
14.9289	433
14.9398	438
14.9506	504
14.9615	438
14.9724	466
14.9832	444
14.9941	490
15.005	469
15.0159	417
15.0267	423
15.0376	412
15.0485	446
15.0593	460
15.0702	449
15.081	473
15.0919	444
15.1028	416
15.1136	463
15.1245	451
15.1354	393
15.1463	493
15.1571	438
15.168	442
15.1789	474
15.1897	433
15.2006	460
15.2114	427
15.2223	468
15.2332	469
15.244	445
15.2549	444
15.2658	441
15.2766	411
15.2875	452
15.2984	462
15.3092	429
15.3201	460
15.331	458
15.3418	421
15.3527	390
15.3636	437
15.3744	456
15.3853	405
15.3962	463
15.407	458
15.4179	446
15.4288	402
15.4396	461
15.4505	445
15.4614	430
15.4722	405
15.4831	446
15.494	470
15.5048	419
15.5157	443
15.5266	427
15.5374	449
15.5483	444
15.5592	404
15.57	422
15.5809	469
15.5918	433
15.6026	447
15.6135	411
15.6244	436
15.6352	447
15.6461	471
15.657	428
15.6678	491
15.6787	422
15.6896	450
15.7004	450
15.7113	417
15.7222	423
15.733	426
15.7439	420
15.7548	431
15.7656	442
15.7765	419
15.7874	443
15.7982	424
15.8091	442
15.82	390
15.8308	438
15.8417	454
15.8526	452
15.8634	425
15.8743	444
15.8852	392
15.896	439
15.9069	450
15.9178	444
15.9286	412
15.9395	435
15.9504	439
15.9612	409
15.9721	429
15.983	429
15.9938	401
16.0047	399
16.0156	458
16.0264	407
16.0373	422
16.0482	422
16.059	414
16.0699	412
16.0808	416
16.0916	458
16.1025	412
16.1134	410
16.1242	455
16.1351	426
16.146	430
16.1568	409
16.1677	412
16.1786	436
16.1894	431
16.2003	465
16.2112	420
16.222	458
16.2329	427
16.2438	440
16.2546	410
16.2655	420
16.2764	445
16.2872	415
16.2981	473
16.309	431
16.3198	437
16.3307	447
16.3416	420
16.3524	405
16.3633	487
16.3742	427
16.385	439
16.3959	435
16.4067	422
16.4176	447
16.4285	387
16.4394	432
16.4502	407
16.4611	393
16.4719	392
16.4828	424
16.4937	396
16.5045	414
16.5154	390
16.5263	451
16.5372	402
16.548	445
16.5589	430
16.5697	408
16.5806	403
16.5915	404
16.6024	386
16.6132	398
16.6241	439
16.6349	416
16.6458	453
16.6567	469
16.6675	438
16.6784	449
16.6893	465
16.7002	426
16.711	437
16.7219	398
16.7327	491
16.7436	394
16.7545	447
16.7654	436
16.7762	447
16.7871	432
16.798	438
16.8088	426
16.8197	443
16.8305	412
16.8414	433
16.8523	405
16.8631	418
16.874	422
16.8849	430
16.8957	417
16.9066	384
16.9175	397
16.9283	380
16.9392	395
16.9501	409
16.9609	438
16.9718	436
16.9827	432
16.9935	393
17.0044	464
17.0153	400
17.0261	407
17.037	409
17.0479	429
17.0587	414
17.0696	458
17.0805	416
17.0913	416
17.1022	388
17.1131	416
17.1239	411
17.1348	386
17.1457	398
17.1565	378
17.1674	422
17.1783	442
17.1891	360
17.2	446
17.2109	371
17.2217	391
17.2326	398
17.2435	440
17.2543	442
17.2652	448
17.2761	434
17.2869	434
17.2978	411
17.3087	409
17.3195	438
17.3304	450
17.3413	371
17.3521	397
17.363	385
17.3739	426
17.3847	383
17.3956	407
17.4065	381
17.4173	425
17.4282	430
17.4391	421
17.4499	460
17.4608	365
17.4717	423
17.4825	408
17.4934	414
17.5043	451
17.5151	393
17.526	429
17.5369	398
17.5477	424
17.5586	422
17.5695	444
17.5803	424
17.5912	403
17.6021	431
17.6129	376
17.6238	400
17.6347	432
17.6455	430
17.6564	410
17.6673	398
17.6781	363
17.689	408
17.6999	412
17.7107	402
17.7216	407
17.7325	365
17.7433	411
17.7542	421
17.7651	379
17.7759	417
17.7868	406
17.7977	428
17.8085	424
17.8194	432
17.8303	411
17.8411	399
17.852	424
17.8629	438
17.8737	386
17.8846	393
17.8955	386
17.9063	384
17.9172	402
17.9281	372
17.9389	402
17.9498	379
17.9607	422
17.9715	418
17.9824	393
17.9932	386
18.0041	402
18.015	373
18.0258	463
18.0367	446
18.0476	457
18.0585	396
18.0693	350
18.0802	407
18.091	425
18.1019	406
18.1128	398
18.1237	439
18.1345	323
18.1454	387
18.1562	369
18.1671	407
18.178	407
18.1888	381
18.1997	386
18.2106	388
18.2215	393
18.2323	418
18.2432	445
18.254	358
18.2649	436
18.2758	420
18.2867	409
18.2975	397
18.3084	405
18.3193	413
18.3301	416
18.341	435
18.3518	409
18.3627	415
18.3736	412
18.3845	384
18.3953	373
18.4062	373
18.417	398
18.4279	415
18.4388	416
18.4496	435
18.4605	397
18.4714	410
18.4822	395
18.4931	419
18.504	385
18.5148	395
18.5257	364
18.5366	397
18.5474	354
18.5583	386
18.5692	421
18.58	410
18.5909	401
18.6018	383
18.6126	394
18.6235	401
18.6344	397
18.6452	406
18.6561	411
18.667	448
18.6778	382
18.6887	397
18.6996	445
18.7104	387
18.7213	389
18.7322	379
18.743	435
18.7539	405
18.7648	411
18.7756	426
18.7865	410
18.7974	388
18.8082	396
18.8191	382
18.83	408
18.8408	412
18.8517	376
18.8626	404
18.8734	360
18.8843	456
18.8952	391
18.906	404
18.9169	433
18.9278	418
18.9386	418
18.9495	410
18.9604	428
18.9712	400
18.9821	394
18.993	396
19.0038	418
19.0147	402
19.0256	414
19.0364	405
19.0473	438
19.0582	451
19.069	417
19.0799	434
19.0908	398
19.1016	385
19.1125	453
19.1234	404
19.1342	417
19.1451	450
19.156	440
19.1668	447
19.1777	424
19.1886	462
19.1994	413
19.2103	481
19.2212	436
19.232	419
19.2429	422
19.2538	397
19.2646	442
19.2755	405
19.2864	416
19.2972	376
19.3081	392
19.319	370
19.3298	387
19.3407	361
19.3516	360
19.3624	398
19.3733	394
19.3842	363
19.395	392
19.4059	377
19.4168	383
19.4276	347
19.4385	438
19.4494	392
19.4602	391
19.4711	401
19.482	400
19.4928	370
19.5037	423
19.5146	404
19.5254	421
19.5363	390
19.5471	428
19.558	378
19.5689	419
19.5798	351
19.5906	405
19.6015	396
19.6123	359
19.6232	400
19.6341	364
19.645	374
19.6558	393
19.6667	360
19.6776	359
19.6884	386
19.6993	419
19.7101	390
19.721	397
19.7319	380
19.7428	405
19.7536	407
19.7645	388
19.7753	449
19.7862	408
19.7971	428
19.808	398
19.8188	391
19.8297	396
19.8406	410
19.8514	332
19.8623	412
19.8731	411
19.884	394
19.8949	394
19.9058	435
19.9166	392
19.9275	397
19.9383	389
19.9492	373
19.9601	390
19.9709	418
19.9818	411
19.9927	387
20.0036	371
20.0144	445
20.0253	383
20.0361	395
20.047	418
20.0579	385
20.0687	433
20.0796	378
20.0905	440
20.1013	389
20.1122	435
20.1231	385
20.1339	420
20.1448	397
20.1557	416
20.1665	437
20.1774	437
20.1883	437
20.1991	415
20.21	417
20.2209	411
20.2317	452
20.2426	398
20.2535	464
20.2643	480
20.2752	470
20.2861	415
20.2969	455
20.3078	462
20.3187	462
20.3295	432
20.3404	466
20.3513	486
20.3621	492
20.373	518
20.3839	447
20.3947	496
20.4056	519
20.4165	520
20.4273	492
20.4382	521
20.4491	544
20.4599	553
20.4708	625
20.4817	579
20.4925	574
20.5034	586
20.5143	677
20.5251	630
20.536	646
20.5469	653
20.5577	724
20.5686	681
20.5795	736
20.5903	745
20.6012	818
20.6121	840
20.6229	881
20.6338	904
20.6447	936
20.6555	953
20.6664	1045
20.6773	1120
20.6881	1180
20.699	1254
20.7099	1282
20.7207	1336
20.7316	1465
20.7425	1462
20.7533	1673
20.7642	1778
20.7751	1867
20.7859	1942
20.7968	2095
20.8077	2239
20.8185	2454
20.8294	2497
20.8403	2661
20.8511	2766
20.862	2990
20.8729	3044
20.8837	3372
20.8946	3541
20.9055	3703
20.9163	3812
20.9272	3983
20.9381	4234
20.9489	4489
20.9598	4746
20.9707	5012
20.9815	5229
20.9924	5443
21.0033	5801
21.0141	6085
21.025	6286
21.0359	6536
21.0467	7014
21.0576	7418
21.0685	7731
21.0793	8230
21.0902	8530
21.1011	8827
21.1119	9072
21.1228	9718
21.1337	10205
21.1445	10663
21.1554	11102
21.1663	11539
21.1771	12187
21.188	12448
21.1989	12999
21.2097	13301
21.2206	13765
21.2314	14317
21.2423	14544
21.2532	14699
21.2641	15070
21.2749	15114
21.2858	14952
21.2966	14946
21.3075	14464
21.3184	13888
21.3292	13194
21.3401	11902
21.351	10402
21.3619	8690
21.3727	7159
21.3836	5991
21.3944	4767
21.4053	3894
21.4162	3041
21.4271	2255
21.4379	1832
21.4488	1558
21.4596	1311
21.4705	1145
21.4814	1095
21.4922	1012
21.5031	948
21.514	924
21.5249	942
21.5357	904
21.5466	874
21.5574	820
21.5683	859
21.5792	759
21.5901	787
21.6009	763
21.6118	769
21.6226	724
21.6335	725
21.6444	683
21.6552	676
21.6661	689
21.677	598
21.6878	597
21.6987	608
21.7096	535
21.7204	584
21.7313	555
21.7422	561
21.753	517
21.7639	512
21.7748	555
21.7856	560
21.7965	518
21.8074	562
21.8182	533
21.8291	481
21.84	489
21.8508	457
21.8617	525
21.8726	502
21.8834	544
21.8943	590
21.9052	504
21.916	484
21.9269	487
21.9378	491
21.9486	465
21.9595	489
21.9704	485
21.9812	472
21.9921	504
22.003	478
22.0138	489
22.0247	458
22.0356	498
22.0464	496
22.0573	475
22.0682	448
22.079	479
22.0899	467
22.1008	472
22.1116	452
22.1225	452
22.1334	485
22.1442	462
22.1551	441
22.166	457
22.1768	469
22.1877	454
22.1986	459
22.2094	428
22.2203	455
22.2312	457
22.242	462
22.2529	427
22.2638	433
22.2746	455
22.2855	475
22.2964	464
22.3072	493
22.3181	470
22.329	471
22.3398	446
22.3507	475
22.3616	445
22.3724	461
22.3833	473
22.3942	482
22.405	471
22.4159	482
22.4268	442
22.4376	488
22.4485	452
22.4594	470
22.4702	478
22.4811	480
22.492	480
22.5028	448
22.5137	508
22.5246	483
22.5354	444
22.5463	487
22.5572	460
22.568	513
22.5789	487
22.5898	494
22.6006	470
22.6115	517
22.6224	549
22.6332	485
22.6441	487
22.655	541
22.6658	526
22.6767	536
22.6876	506
22.6984	535
22.7093	553
22.7202	547
22.731	575
22.7419	556
22.7527	643
22.7636	582
22.7745	592
22.7854	667
22.7962	622
22.8071	649
22.8179	672
22.8288	702
22.8397	765
22.8505	743
22.8614	806
22.8723	823
22.8832	798
22.894	836
22.9049	866
22.9157	923
22.9266	952
22.9375	990
22.9484	959
22.9592	973
22.9701	1082
22.9809	1142
22.9918	1152
23.0027	1116
23.0135	1180
23.0244	1165
23.0353	1243
23.0462	1207
23.057	1285
23.0679	1382
23.0787	1441
23.0896	1550
23.1005	1523
23.1114	1578
23.1222	1684
23.1331	1671
23.144	1737
23.1548	1869
23.1657	1884
23.1765	1989
23.1874	2220
23.1983	2153
23.2092	2282
23.22	2410
23.2309	2417
23.2417	2552
23.2526	2548
23.2635	2717
23.2743	2700
23.2852	2928
23.2961	2925
23.3069	3018
23.3178	3137
23.3287	3130
23.3395	3120
23.3504	3294
23.3613	3215
23.3721	3327
23.383	3133
23.3939	3169
23.4047	3047
23.4156	2920
23.4265	2728
23.4373	2537
23.4482	2297
23.4591	2098
23.4699	1884
23.4808	1668
23.4917	1567
23.5025	1349
23.5134	1094
23.5243	1009
23.5351	875
23.546	839
23.5569	674
23.5677	706
23.5786	675
23.5895	592
23.6003	553
23.6112	556
23.6221	580
23.6329	482
23.6438	523
23.6547	532
23.6655	469
23.6764	501
23.6873	531
23.6981	486
23.709	452
23.7199	496
23.7307	444
23.7416	451
23.7525	434
23.7633	461
23.7742	439
23.7851	428
23.7959	448
23.8068	404
23.8177	435
23.8285	423
23.8394	477
23.8503	400
23.8611	429
23.872	451
23.8829	444
23.8937	415
23.9046	437
23.9155	422
23.9263	394
23.9372	435
23.9481	432
23.9589	401
23.9698	444
23.9807	400
23.9915	425
24.0024	429
24.0133	444
24.0241	408
24.035	436
24.0459	361
24.0567	415
24.0676	433
24.0785	444
24.0893	441
24.1002	421
24.1111	410
24.1219	391
24.1328	390
24.1437	405
24.1545	421
24.1654	393
24.1763	407
24.1871	431
24.198	436
24.2089	390
24.2197	412
24.2306	428
24.2415	432
24.2523	415
24.2632	447
24.2741	422
24.2849	409
24.2958	452
24.3067	427
24.3175	393
24.3284	428
24.3392	387
24.3501	433
24.361	412
24.3718	377
24.3827	380
24.3936	428
24.4045	386
24.4153	442
24.4262	420
24.437	420
24.4479	435
24.4588	399
24.4697	400
24.4805	424
24.4914	406
24.5023	392
24.5131	372
24.524	386
24.5348	417
24.5457	375
24.5566	374
24.5675	439
24.5783	375
24.5892	375
24.6	391
24.6109	390
24.6218	407
24.6327	387
24.6435	407
24.6544	419
24.6653	373
24.6761	418
24.687	372
24.6978	423
[truncated: 6,009 more rows]

## Sheet: Fig. 5h
Time	Concentration	Concentration	Concentration	Concentration
h	mol m-2 h-1	mol m-2 h-1	mol m-2 h-1	mol m-2 h-1
	K+	Na+	Li+	Mg2+
0	0.000771795	0.000721282	0.00592	0.00386
1	0.07534	0.04651	0.03176	0.00434
2	0.1498	0.08723	0.05965	0.00468
3	0.2134	0.12847	0.09021	0.00504
4	0.27531	0.16243	0.12435	0.00544

## Sheet: Fig. 5i
	Permeation rate	yEr±	M+/Mg2+ selectivity	yEr±
	mol m-2 h-1		-
K+	0.36354	0.00963	178.005	10.4441
Na+	0.2145	0.00619	105.026	6.41159
Li+	0.15624	0.00499	76.5026	4.90826
Mg2+	0.00204	6.56085e-05	-	-

## Sheet: Fig. 5j
	Concentration
	g/L
	Feed solution	Concentrate solution
Na+	2.3	3.76
K+	3.9	10.74
Li+	0.69	0.86
Mg2+	2.43	0.13

## Sheet: Fig. 5k
Time	Concentration
h	mol/L
	Mg2+	K+	Li+	Na+	Ca2+
0	3.53014e-05	0.000220077	0	0.000429478	0
1	0.0012	0.00249	0.04976	0.00103	0.00033635
2	0.00254	0.00482	0.09837	0.00193	0.00077525
3	0.00369	0.0071	0.138	0.00261	0.00157
4	0.00476	0.00965	0.19168	0.00327	0.00186
5	0.00592	0.01098	0.23113	0.00383	0.00209
6	0.00716	0.01256	0.27502	0.00438	0.00233
7	0.00838	0.01421	0.30482	0.00485	0.00259
8	0.00963	0.01593	0.3321	0.0054	0.00276
9	0.01129	0.01727	0.35977	0.00587	0.00297
10	0.01378	0.01814	0.38738	0.00625	0.0032

## Sheet: Fig. 5l
	Permeation rate	yEr±	M+/Mg2+ selectivity	yEr±
	mol m-2 h-1		-
K+	0.01915	0.000769312	589	44
Na+	0.0062	0.000209524	353	24
Li+	0.34074	0.01534	226	28
Ca2+	0.00337	0.000248677	-	-
Mg2+	0.01365	0.000475132	-	-

## Sheet: Fig. 5m
	Concentration
	g/L
	Feed solution	Concentrate solution
Na+	0.13	0.14
K+	0.41	0.71
Li+	3.38	2.69
Ca2+	1.52	0.13
Mg2+	106.74	0.34
